# Supplementary material for: (Di-2-pyridyl­amine-κ2 N 2,N 2′)diiodidoplatinum(II)
Source: Acta Crystallogr Sect E Struct Rep Online. 2012 Mar 24;68(Pt 4):m479. doi: 10.1107/S1600536812011907 (PMC3343866; doi:10.1107/S1600536812011907)
Supplement: Supplementary file 1 [file e-68-0m479-sup1.cif]

##############################################################################
#                                                                            #
# This CIF contains the data in a paper accepted for publication in          #
# Acta Crystallographica Section E. It conforms to the requirements of       #
# Notes for Authors for Acta Crystallographica Section E, and has been       #
# peer reviewed under the auspices of the IUCr Commission on Journals.       #
#                                                                            #
# Full details of the Crystallographic Information File format               #
# are given in the paper "The Crystallographic Information File (CIF):       #
# a New Standard Archive File for Crystallography" by S. R. Hall, F. H.      #
# Allen and I. D. Brown [Acta Cryst. (1991), A47, 655-685].                  #
#                                                                            #
# The current version of the core CIF dictionary is obtainable from          #
# ftp://ftp.iucr.org/pub/cif_core.dic.                                       #
#                                                                            #
# Software is freely available for graphical display of the structure(s)     #
# in this CIF. For information consult the CIF software page                 #
# http://www.iucr.org/resources/cif/software.                                #
#                                                                            #
# This file may be used for bona fide research purposes within the           #
# scientific community so long as proper attribution is given to the journal # 
# article from which it was obtained.                                        #
#                                                                            #
##############################################################################
data_global
_audit_creation_method     SHELXL-97
_journal_date_recd_electronic     2012-03-10
_journal_date_accepted     2012-03-19
_journal_name_full     'Acta Crystallographica, Section E'
_journal_year     2012
_journal_volume     68
_journal_issue      4
_journal_page_first     m479
_journal_page_last     m479
_journal_paper_category     QM
_journal_paper_doi     10.1107/S1600536812011907
_journal_coeditor_code     WM2603
_publ_contact_author_name     'Dr. Kwang Ha'
_publ_contact_author_address
; School of Applied Chemical Engineering,
  The Research Institute of Catalysis,
  Chonnam National University,
  Gwangju 500-757,
  Republic of Korea
;
_publ_contact_author_email     hakwang@chonnam.ac.kr
_publ_contact_author_fax     '82 62 530 1909'
_publ_contact_author_phone     '82 62 530 1901'
_publ_section_title
;
(Di-2-pyridylamine-\k^2^<i>N</i>^2^,<i>N</i>^2'^)diiodidoplatinum(II)
;
loop_
    _publ_author_name
    _publ_author_footnote
    _publ_author_address
    'Ha, Kwang' .
; School of Applied Chemical Engineering,
  The Research Institute of Catalysis,
  Chonnam National University,
  Gwangju 500-757,
  Republic of Korea
;
data_I
_chemical_name_systematic
;
(Di-2-pyridylamine-\k^2^<i>N</i>^2^,<i>N</i>^2'^)diiodidoplatinum(II)
;
_chemical_name_common     ?
_chemical_formula_moiety     'C10 H9 I2 N3 Pt'
_chemical_formula_sum     'C10 H9 I2 N3 Pt'
_chemical_formula_structural     ?
_chemical_formula_analytical     ?
_chemical_formula_iupac     '[Pt I2 (C10 H9 N3)]'
_chemical_formula_weight     620.09
_chemical_melting_point     ?
_symmetry_cell_setting     monoclinic
_symmetry_space_group_name_H-M     'P 21/n'
_symmetry_space_group_name_Hall     '-P 2yn'
loop_
    _symmetry_equiv_pos_as_xyz
    'x, y, z'
    '-x+1/2, y+1/2, -z+1/2'
    '-x, -y, -z'
    'x-1/2, -y-1/2, z-1/2'
_cell_length_a     8.2354(6)
_cell_length_b     9.7940(7)
_cell_length_c     16.4702(12)
_cell_angle_alpha     90.00
_cell_angle_beta     102.1480(10)
_cell_angle_gamma     90.00
_cell_volume     1298.70(16)
_cell_formula_units_Z     4
_cell_measurement_reflns_used     4677
_cell_measurement_theta_min     2.43
_cell_measurement_theta_max     26.02
_cell_measurement_temperature     200(2)
_exptl_crystal_description     'block'
_exptl_crystal_colour     'yellow'
_exptl_crystal_size_max     0.16
_exptl_crystal_size_mid     0.12
_exptl_crystal_size_min     0.08
_exptl_crystal_density_diffrn     3.171
_exptl_crystal_density_meas     ?
_exptl_crystal_density_method     'not measured'
_exptl_crystal_F_000     1096
_exptl_absorpt_coefficient_mu     15.535
_exptl_absorpt_correction_type     multi-scan
_exptl_absorpt_process_details     '(SADABS; Bruker, 2000)'
_exptl_absorpt_correction_T_min     0.752718
_exptl_absorpt_correction_T_max     1.000000
_exptl_special_details
;
;
_diffrn_ambient_temperature     200(2)
_diffrn_radiation_type     MoK\a
_diffrn_radiation_wavelength     0.71073
_diffrn_radiation_source     'fine-focus sealed tube'
_diffrn_radiation_monochromator     graphite
_diffrn_measurement_device_type     'Bruker SMART 1000 CCD'
_diffrn_measurement_method     '\f and \w scans'
_diffrn_detector_area_resol_mean     ?
_diffrn_reflns_number     7763
_diffrn_reflns_av_R_equivalents     0.0277
_diffrn_reflns_av_sigmaI/netI     0.0314
_diffrn_reflns_theta_min     2.43
_diffrn_reflns_theta_max     26.02
_diffrn_reflns_theta_full     26.02
_diffrn_measured_fraction_theta_max     0.988
_diffrn_measured_fraction_theta_full     0.988
_diffrn_reflns_limit_h_min     -10
_diffrn_reflns_limit_h_max     9
_diffrn_reflns_limit_k_min     -12
_diffrn_reflns_limit_k_max     9
_diffrn_reflns_limit_l_min     -20
_diffrn_reflns_limit_l_max     20
_diffrn_standards_number     0
_diffrn_standards_interval_count     0
_diffrn_standards_interval_time     0
_diffrn_standards_decay_%     0
_refine_special_details
;
Refinement of <i>F</i>^2^ against ALL reflections. The weighted <i>R</i>-factor
<i>wR</i> and goodness of fit <i>S</i> are based on <i>F</i>^2^, conventional
<i>R</i>-factors <i>R</i> are based on <i>F</i>, with <i>F</i> set to zero for
negative <i>F</i>^2^. The threshold expression of <i>F</i>^2^ >
\s(<i>F</i>^2^) is used only for calculating <i>R</i>-factors(gt) <i>etc</i>.
and is not relevant to the choice of reflections for refinement.
<i>R</i>-factors based on <i>F</i>^2^ are statistically about twice as large
as those based on <i>F</i>, and <i>R</i>- factors based on ALL data will be
even larger.
;
_reflns_number_total     2527
_reflns_number_gt     2206
_reflns_threshold_expression     I>2sigma(I)
_refine_ls_structure_factor_coef     Fsqd
_refine_ls_matrix_type     full
_refine_ls_R_factor_all     0.0376
_refine_ls_R_factor_gt     0.0305
_refine_ls_wR_factor_gt     0.0726
_refine_ls_wR_factor_ref     0.0768
_refine_ls_goodness_of_fit_ref     1.069
_refine_ls_restrained_S_all     1.069
_refine_ls_number_reflns     2527
_refine_ls_number_parameters     145
_refine_ls_number_restraints     0
_refine_ls_hydrogen_treatment     constr
_refine_ls_weighting_scheme     calc
_refine_ls_weighting_details
         'calc w=1/[\s^2^(Fo^2^)+(0.0328P)^2^+7.7728P] where P=(Fo^2^+2Fc^2^)/3'
_atom_sites_solution_hydrogens     geom
_atom_sites_solution_primary     direct
_atom_sites_solution_secondary     difmap
_refine_ls_shift/su_max     0.000
_refine_ls_shift/su_mean     0.000
_refine_diff_density_max     1.468
_refine_diff_density_min     -1.309
_refine_ls_extinction_method     none
_refine_ls_extinction_coef     ?
loop_
    _atom_type_symbol
    _atom_type_description
    _atom_type_scat_dispersion_real
    _atom_type_scat_dispersion_imag
    _atom_type_scat_source
    'C' 'C' 0.0033 0.0016
                         'International Tables Vol C Tables 4.2.6.8 and 6.1.1.4'
    'H' 'H' 0.0000 0.0000
                         'International Tables Vol C Tables 4.2.6.8 and 6.1.1.4'
    'I' 'I' -0.4742 1.8119
                         'International Tables Vol C Tables 4.2.6.8 and 6.1.1.4'
    'N' 'N' 0.0061 0.0033
                         'International Tables Vol C Tables 4.2.6.8 and 6.1.1.4'
    'Pt' 'Pt' -1.7033 8.3905
                         'International Tables Vol C Tables 4.2.6.8 and 6.1.1.4'
_computing_data_collection     'SMART (Bruker, 2000)'
_computing_cell_refinement     'SAINT (Bruker, 2000)'
_computing_data_reduction     'SAINT (Bruker, 2000)'
_computing_structure_solution     'SHELXS97 (Sheldrick, 2008)'
_computing_structure_refinement     'SHELXL97 (Sheldrick, 2008)'
_computing_molecular_graphics
                              'ORTEP-3 (Farrugia, 1997) and PLATON (Spek, 2009)'
_computing_publication_material     'SHELXL97 (Sheldrick, 2008)'
loop_
    _atom_site_type_symbol
    _atom_site_label
    _atom_site_fract_x
    _atom_site_fract_y
    _atom_site_fract_z
    _atom_site_U_iso_or_equiv
    _atom_site_adp_type
    _atom_site_calc_flag
    _atom_site_refinement_flags
    _atom_site_occupancy
    _atom_site_symmetry_multiplicity
    _atom_site_disorder_assembly
    _atom_site_disorder_group
    Pt Pt1 0.06711(4) 0.84628(3) 0.151994(17) 0.02326(11) Uani d . 1 1 . .
    I I1 0.24006(8) 1.04400(6) 0.23202(3) 0.04146(18) Uani d . 1 1 . .
    I I2 -0.14376(8) 0.86265(7) 0.24634(4) 0.04368(18) Uani d . 1 1 . .
    N N1 0.2236(8) 0.8338(7) 0.0719(4) 0.0272(15) Uani d . 1 1 . .
    N N2 -0.0138(9) 0.8279(7) -0.0353(4) 0.0289(15) Uani d . 1 1 . .
    H H2N -0.0582 0.8189 -0.0911 0.043 Uiso d R 1 1 . .
    N N3 -0.0752(8) 0.7046(7) 0.0769(4) 0.0239(14) Uani d . 1 1 . .
    C C1 0.3928(11) 0.8266(8) 0.0968(6) 0.0326(19) Uani d . 1 1 . .
    H H1 0.4403 0.8184 0.1543 0.039 Uiso calc R 1 1 . .
    C C2 0.4957(11) 0.8309(9) 0.0416(6) 0.035(2) Uani d . 1 1 . .
    H H2 0.6126 0.8244 0.0605 0.042 Uiso calc R 1 1 . .
    C C3 0.4278(12) 0.8447(8) -0.0417(6) 0.038(2) Uani d . 1 1 . .
    H H3 0.4979 0.8505 -0.0806 0.046 Uiso calc R 1 1 . .
    C C4 0.2564(11) 0.8501(8) -0.0688(5) 0.0313(19) Uani d . 1 1 . .
    H H4 0.2077 0.8616 -0.1260 0.038 Uiso calc R 1 1 . .
    C C5 0.1575(10) 0.8384(8) -0.0103(5) 0.0242(17) Uani d . 1 1 . .
    C C6 -0.0991(9) 0.7231(8) -0.0054(5) 0.0232(16) Uani d . 1 1 . .
    C C7 -0.2111(11) 0.6449(9) -0.0613(5) 0.035(2) Uani d . 1 1 . .
    H H7 -0.2327 0.6645 -0.1191 0.041 Uiso calc R 1 1 . .
    C C8 -0.2908(11) 0.5374(9) -0.0309(6) 0.037(2) Uani d . 1 1 . .
    H H8 -0.3666 0.4810 -0.0677 0.044 Uiso calc R 1 1 . .
    C C9 -0.2582(11) 0.5140(9) 0.0534(6) 0.038(2) Uani d . 1 1 . .
    H H9 -0.3101 0.4400 0.0753 0.046 Uiso calc R 1 1 . .
    C C10 -0.1502(10) 0.5980(9) 0.1058(6) 0.0315(19) Uani d . 1 1 . .
    H H10 -0.1278 0.5807 0.1638 0.038 Uiso calc R 1 1 . .
loop_
    _atom_site_aniso_label
    _atom_site_aniso_U_11
    _atom_site_aniso_U_22
    _atom_site_aniso_U_33
    _atom_site_aniso_U_12
    _atom_site_aniso_U_13
    _atom_site_aniso_U_23
    Pt1 0.02847(18) 0.02197(18) 0.01700(16) -0.00104(12) -0.00054(12)
                                                                     0.00125(12)
    I1 0.0546(4) 0.0355(3) 0.0275(3) -0.0086(3) -0.0067(3) -0.0009(3)
    I2 0.0488(4) 0.0540(4) 0.0301(3) 0.0015(3) 0.0125(3) -0.0015(3)
    N1 0.031(4) 0.023(4) 0.024(3) -0.001(3) -0.001(3) 0.001(3)
    N2 0.033(4) 0.031(4) 0.020(3) -0.004(3) -0.001(3) 0.001(3)
    N3 0.023(3) 0.023(3) 0.024(3) 0.003(3) 0.002(3) 0.002(3)
    C1 0.034(5) 0.026(4) 0.036(5) -0.002(4) 0.002(4) 0.000(4)
    C2 0.030(5) 0.033(5) 0.043(5) 0.000(4) 0.006(4) -0.002(4)
    C3 0.043(5) 0.023(5) 0.053(6) 0.000(4) 0.021(5) 0.003(4)
    C4 0.039(5) 0.030(5) 0.026(4) 0.000(4) 0.011(4) -0.002(4)
    C5 0.034(4) 0.017(4) 0.023(4) -0.001(3) 0.007(3) -0.002(3)
    C6 0.025(4) 0.016(4) 0.026(4) 0.002(3) 0.000(3) 0.001(3)
    C7 0.036(5) 0.039(5) 0.027(4) -0.002(4) 0.003(4) -0.004(4)
    C8 0.033(5) 0.026(5) 0.048(6) -0.005(4) 0.000(4) -0.012(4)
    C9 0.042(5) 0.023(4) 0.048(6) -0.011(4) 0.008(4) -0.005(4)
    C10 0.035(5) 0.023(4) 0.036(5) 0.000(4) 0.005(4) 0.006(4)
_geom_special_details
;
All e.s.d.'s (except the e.s.d. in the dihedral angle between two l.s. planes)
are estimated using the full covariance matrix. The cell e.s.d.'s are taken
into account individually in the estimation of e.s.d.'s in distances, angles
and torsion angles; correlations between e.s.d.'s in cell parameters are only
used when they are defined by crystal symmetry. An approximate (isotropic)
treatment of cell e.s.d.'s is used for estimating e.s.d.'s involving l.s.
planes.
;
loop_
    _geom_bond_atom_site_label_1
    _geom_bond_atom_site_label_2
    _geom_bond_site_symmetry_2
    _geom_bond_distance
    _geom_bond_publ_flag
    Pt1 N1 . 2.033(7) y
    Pt1 N3 . 2.055(6) y
    Pt1 I2 . 2.5675(7) y
    Pt1 I1 . 2.5934(7) y
    N1 C5 . 1.349(10) ?
    N1 C1 . 1.369(11) ?
    N2 C5 . 1.388(10) ?
    N2 C6 . 1.390(10) ?
    N2 H2N . 0.9196 ?
    N3 C6 . 1.340(10) ?
    N3 C10 . 1.349(10) ?
    C1 C2 . 1.368(13) ?
    C1 H1 . 0.9500 ?
    C2 C3 . 1.374(13) ?
    C2 H2 . 0.9500 ?
    C3 C4 . 1.390(13) ?
    C3 H3 . 0.9500 ?
    C4 C5 . 1.391(12) ?
    C4 H4 . 0.9500 ?
    C6 C7 . 1.389(11) ?
    C7 C8 . 1.388(13) ?
    C7 H7 . 0.9500 ?
    C8 C9 . 1.377(13) ?
    C8 H8 . 0.9500 ?
    C9 C10 . 1.375(12) ?
    C9 H9 . 0.9500 ?
    C10 H10 . 0.9500 ?
loop_
    _geom_angle_atom_site_label_1
    _geom_angle_atom_site_label_2
    _geom_angle_atom_site_label_3
    _geom_angle_site_symmetry_1
    _geom_angle_site_symmetry_3
    _geom_angle
    _geom_angle_publ_flag
    N1 Pt1 N3 . . 85.9(3) y
    N1 Pt1 I2 . . 176.88(18) ?
    N3 Pt1 I2 . . 91.94(18) ?
    N1 Pt1 I1 . . 91.11(18) ?
    N3 Pt1 I1 . . 173.33(18) ?
    I2 Pt1 I1 . . 90.85(2) y
    C5 N1 C1 . . 118.2(7) ?
    C5 N1 Pt1 . . 118.2(5) ?
    C1 N1 Pt1 . . 123.6(6) ?
    C5 N2 C6 . . 120.5(6) ?
    C5 N2 H2N . . 117.9 ?
    C6 N2 H2N . . 99.2 ?
    C6 N3 C10 . . 118.8(7) ?
    C6 N3 Pt1 . . 117.5(5) ?
    C10 N3 Pt1 . . 123.7(6) ?
    C2 C1 N1 . . 122.2(8) ?
    C2 C1 H1 . . 118.9 ?
    N1 C1 H1 . . 118.9 ?
    C1 C2 C3 . . 119.2(8) ?
    C1 C2 H2 . . 120.4 ?
    C3 C2 H2 . . 120.4 ?
    C2 C3 C4 . . 119.7(9) ?
    C2 C3 H3 . . 120.1 ?
    C4 C3 H3 . . 120.1 ?
    C3 C4 C5 . . 118.6(8) ?
    C3 C4 H4 . . 120.7 ?
    C5 C4 H4 . . 120.7 ?
    N1 C5 N2 . . 117.7(7) ?
    N1 C5 C4 . . 121.7(8) ?
    N2 C5 C4 . . 120.5(7) ?
    N3 C6 C7 . . 122.1(7) ?
    N3 C6 N2 . . 118.7(7) ?
    C7 C6 N2 . . 119.1(7) ?
    C8 C7 C6 . . 118.5(8) ?
    C8 C7 H7 . . 120.7 ?
    C6 C7 H7 . . 120.7 ?
    C9 C8 C7 . . 118.9(8) ?
    C9 C8 H8 . . 120.6 ?
    C7 C8 H8 . . 120.6 ?
    C10 C9 C8 . . 119.8(8) ?
    C10 C9 H9 . . 120.1 ?
    C8 C9 H9 . . 120.1 ?
    N3 C10 C9 . . 121.7(8) ?
    N3 C10 H10 . . 119.2 ?
    C9 C10 H10 . . 119.2 ?
loop_
    _geom_torsion_atom_site_label_1
    _geom_torsion_atom_site_label_2
    _geom_torsion_atom_site_label_3
    _geom_torsion_atom_site_label_4
    _geom_torsion_site_symmetry_1
    _geom_torsion_site_symmetry_2
    _geom_torsion_site_symmetry_3
    _geom_torsion_site_symmetry_4
    _geom_torsion
    _geom_torsion_publ_flag
    N3 Pt1 N1 C5 . . . . 46.4(6) ?
    I1 Pt1 N1 C5 . . . . -127.7(6) ?
    N3 Pt1 N1 C1 . . . . -136.3(6) ?
    I1 Pt1 N1 C1 . . . . 49.6(6) ?
    N1 Pt1 N3 C6 . . . . -44.0(6) ?
    I2 Pt1 N3 C6 . . . . 133.8(5) ?
    N1 Pt1 N3 C10 . . . . 138.6(7) ?
    I2 Pt1 N3 C10 . . . . -43.6(6) ?
    C5 N1 C1 C2 . . . . 3.4(12) ?
    Pt1 N1 C1 C2 . . . . -173.9(6) ?
    N1 C1 C2 C3 . . . . 0.9(13) ?
    C1 C2 C3 C4 . . . . -1.9(13) ?
    C2 C3 C4 C5 . . . . -1.3(12) ?
    C1 N1 C5 N2 . . . . 171.8(7) ?
    Pt1 N1 C5 N2 . . . . -10.8(9) ?
    C1 N1 C5 C4 . . . . -6.7(11) ?
    Pt1 N1 C5 C4 . . . . 170.7(6) ?
    C6 N2 C5 N1 . . . . -50.2(10) ?
    C6 N2 C5 C4 . . . . 128.4(8) ?
    C3 C4 C5 N1 . . . . 5.8(12) ?
    C3 C4 C5 N2 . . . . -172.7(7) ?
    C10 N3 C6 C7 . . . . 6.6(12) ?
    Pt1 N3 C6 C7 . . . . -170.9(6) ?
    C10 N3 C6 N2 . . . . -176.1(7) ?
    Pt1 N3 C6 N2 . . . . 6.4(9) ?
    C5 N2 C6 N3 . . . . 52.8(10) ?
    C5 N2 C6 C7 . . . . -129.9(8) ?
    N3 C6 C7 C8 . . . . -5.1(13) ?
    N2 C6 C7 C8 . . . . 177.6(8) ?
    C6 C7 C8 C9 . . . . 1.1(13) ?
    C7 C8 C9 C10 . . . . 1.1(14) ?
    C6 N3 C10 C9 . . . . -4.2(12) ?
    Pt1 N3 C10 C9 . . . . 173.1(7) ?
    C8 C9 C10 N3 . . . . 0.5(14) ?
loop_
    _geom_hbond_atom_site_label_D
    _geom_hbond_atom_site_label_H
    _geom_hbond_atom_site_label_A
    _geom_hbond_site_symmetry_A
    _geom_hbond_distance_DH
    _geom_hbond_distance_HA
    _geom_hbond_distance_DA
    _geom_hbond_angle_DHA
    N2 H2N I1 3_575 0.92 2.82 3.607(7) 143.8
_iucr_refine_instructions_details
;
TITL [PtI2(dpa)]
CELL 0.71073   8.2354   9.7940  16.4702  90.000 102.148  90.000
ZERR    4.00   0.0006   0.0007   0.0012   0.000   0.001   0.000
LATT  1
SYMM 0.5-X, 0.5+Y, 0.5-Z
SFAC C  H  I N  Pt
UNIT 40 36 8 12 4
MERG 2
L.S. 18
OMIT 8   1   8
OMIT -8   0  14
OMIT -9   2  12
OMIT 7   1  10
OMIT -9   0  13
OMIT -8   1  14
OMIT 7   0  11
OMIT 1   1   6
OMIT 2   0   2
OMIT -2   1   1
OMIT -2   1   2
ACTA
BOND $H
CONF
EQIV $1 -x,2-y,-z
HTAB N2 I1_$1
MPLA 6 N1 C1 C2 C3 C4 C5
MPLA 6 N3 C6 C7 C8 C9 C10
FMAP 2
PLAN -20
TEMP -73
WGHT    0.032800    7.772800
FVAR       0.22690
PT1   5    0.067111    0.846277    0.151994    11.00000    0.02847    0.02197 =
         0.01700    0.00125   -0.00054   -0.00104
I1    3    0.240063    1.043999    0.232017    11.00000    0.05459    0.03554 =
         0.02750   -0.00086   -0.00667   -0.00863
I2    3   -0.143763    0.862646    0.246338    11.00000    0.04883    0.05402 =
         0.03007   -0.00150    0.01253    0.00147
N1    4    0.223586    0.833838    0.071866    11.00000    0.03111    0.02333 =
         0.02400    0.00089   -0.00111   -0.00090
N2    4   -0.013842    0.827855   -0.035253    11.00000    0.03257    0.03121 =
         0.02018    0.00058   -0.00095   -0.00447
AFIX   3
H2N   2   -0.058150    0.818927   -0.091102    11.00000   -1.50000
AFIX   0
N3    4   -0.075220    0.704558    0.076850    11.00000    0.02279    0.02344 =
         0.02415    0.00216    0.00201    0.00255
C1    1    0.392778    0.826628    0.096761    11.00000    0.03370    0.02552 =
         0.03608    0.00043    0.00193   -0.00193
AFIX  43
H1    2    0.440332    0.818398    0.154326    11.00000   -1.20000
AFIX   0
C2    1    0.495653    0.830873    0.041555    11.00000    0.02964    0.03291 =
         0.04276   -0.00224    0.00566   -0.00018
AFIX  43
H2    2    0.612589    0.824362    0.060540    11.00000   -1.20000
AFIX   0
C3    1    0.427844    0.844670   -0.041698    11.00000    0.04328    0.02318 =
         0.05256    0.00308    0.02056    0.00028
AFIX  43
H3    2    0.497927    0.850471   -0.080599    11.00000   -1.20000
AFIX   0
C4    1    0.256360    0.850106   -0.068774    11.00000    0.03934    0.03049 =
         0.02562   -0.00172    0.01055   -0.00036
AFIX  43
H4    2    0.207729    0.861557   -0.126002    11.00000   -1.20000
AFIX   0
C5    1    0.157451    0.838423   -0.010299    11.00000    0.03354    0.01674 =
         0.02257   -0.00164    0.00662   -0.00088
C6    1   -0.099080    0.723131   -0.005394    11.00000    0.02487    0.01611 =
         0.02628    0.00067    0.00010    0.00173
C7    1   -0.211124    0.644881   -0.061322    11.00000    0.03609    0.03893 =
         0.02696   -0.00420    0.00304   -0.00159
AFIX  43
H7    2   -0.232747    0.664467   -0.119091    11.00000   -1.20000
AFIX   0
C8    1   -0.290805    0.537416   -0.030921    11.00000    0.03305    0.02597 =
         0.04771   -0.01241   -0.00033   -0.00468
AFIX  43
H8    2   -0.366596    0.480982   -0.067675    11.00000   -1.20000
AFIX   0
C9    1   -0.258159    0.513983    0.053386    11.00000    0.04244    0.02266 =
         0.04797   -0.00450    0.00769   -0.01131
AFIX  43
H9    2   -0.310062    0.440001    0.075272    11.00000   -1.20000
AFIX   0
C10   1   -0.150193    0.598027    0.105771    11.00000    0.03460    0.02286 =
         0.03582    0.00613    0.00452   -0.00012
AFIX  43
H10   2   -0.127799    0.580660    0.163810    11.00000   -1.20000
HKLF 4
REM  [PtI2(dpa)]
REM R1 =  0.0305 for   2206 Fo > 4sig(Fo)  and  0.0376 for all   2527 data
REM    145 parameters refined using      0 restraints
END
WGHT      0.0328      7.7730
REM Highest difference peak  1.468,  deepest hole -1.309,  1-sigma level  0.193
Q1    1   0.0003  0.8519  0.1543  11.00000  0.05    1.47
Q2    1   0.0609  0.7797  0.1449  11.00000  0.05    1.30
Q3    1   0.0652  0.8500  0.1844  11.00000  0.05    1.29
Q4    1   0.0785  0.8507  0.1261  11.00000  0.05    1.12
Q5    1   0.0817  0.9308  0.1521  11.00000  0.05    0.96
Q6    1   0.2515  0.7486  0.2625  11.00000  0.05    0.79
Q7    1   0.2708  0.9380  0.2372  11.00000  0.05    0.78
Q8    1   0.1252  1.0613  0.2473  11.00000  0.05    0.74
Q9    1   0.3617  0.8333  0.1598  11.00000  0.05    0.62
Q10   1  -0.1327  0.8800  0.3154  11.00000  0.05    0.60
Q11   1  -0.1579  0.9825  0.2424  11.00000  0.05    0.59
Q12   1   0.2094  1.1391  0.2001  11.00000  0.05    0.58
Q13   1  -0.0918  0.9679  0.2270  11.00000  0.05    0.58
Q14   1  -0.4892  0.6432 -0.0473  11.00000  0.05    0.57
Q15   1  -0.1693  0.8924  0.3063  11.00000  0.05    0.56
Q16   1   0.6085  0.8110  0.1008  11.00000  0.05    0.56
Q17   1  -0.1217  1.0499  0.0843  11.00000  0.05    0.55
Q18   1  -0.0749  0.8803  0.1977  11.00000  0.05    0.54
Q19   1   0.2739  0.7647  0.1003  11.00000  0.05    0.52
Q20   1   0.5505  0.8029 -0.0539  11.00000  0.05    0.52
;
