# Supplementary material for: (Di-2-pyridyl­amine-κ2 N 2,N 2′)diiodidoplatinum(II)
Source: Acta Crystallogr Sect E Struct Rep Online. 2012 Mar 24;68(Pt 4):m479. doi: 10.1107/S1600536812011907 (PMC3343866; doi:10.1107/S1600536812011907)
Supplement: Supplementary file 2 [file e-68-0m479-Isup2.hkl]

# 
# h,k,l, Fc-squared, Fo-squared, sigma(Fo-squared) and status flag 
# 
data_I
_shelx_title ' [PtI2(dpa)]' 
_shelx_refln_list_code          4 
_shelx_F_calc_maximum      443.07 
_exptl_crystal_F_000      1096.00 
_reflns_d_resolution_high  0.8102 
 
loop_ 
 _symmetry_equiv_pos_as_xyz 
 'x, y, z' 
 '-x+1/2, y+1/2, -z+1/2' 
 '-x, -y, -z' 
 'x-1/2, -y-1/2, z-1/2' 
 
_cell_length_a     8.2354 
_cell_length_b     9.7940 
_cell_length_c    16.4702 
_cell_angle_alpha  90.000 
_cell_angle_beta  102.148 
_cell_angle_gamma  90.000 
 
_shelx_F_squared_multiplier     1.000 
 
loop_ 
 _refln_index_h 
 _refln_index_k 
 _refln_index_l 
 _refln_F_squared_calc 
 _refln_F_squared_meas 
 _refln_F_squared_sigma 
 _refln_observed_status 
   2   0   0     4012.76     3108.67    147.03 o 
   4   0   0       36.84      145.67     60.79 o 
   6   0   0    24734.55    26767.99    789.36 o 
   8   0   0     1294.19     1108.28    201.42 o 
   1   1   0    46214.08    48790.20    293.60 o 
   2   1   0     1194.22      969.77     59.39 o 
   3   1   0     5882.53     5153.55    131.50 o 
   4   1   0    33612.31    34502.06    427.29 o 
   5   1   0      397.92      392.17     59.73 o 
   6   1   0    11413.50    11694.57    254.25 o 
   7   1   0     3306.84     2869.41    138.55 o 
   8   1   0     1085.98     1348.94    118.23 o 
   9   1   0      795.06      768.69    153.82 o 
   0   2   0     1665.36     2261.73     87.17 o 
   1   2   0       33.17      324.65     47.30 o 
   2   2   0    58678.59    59748.48    399.39 o 
   3   2   0    46646.72    49964.76    443.75 o 
   4   2   0    15656.53    14982.05    249.54 o 
   5   2   0    38086.85    39305.36    461.08 o 
   6   2   0      181.57      271.26     50.02 o 
   7   2   0     1184.06     1301.90     98.46 o 
   8   2   0     3439.50     3510.32    201.70 o 
   9   2   0     7554.38     8240.26    330.85 o 
   1   3   0    68593.55    68801.35    459.38 o 
   2   3   0     1466.63     1384.71     55.16 o 
   3   3   0      250.27      131.83     28.01 o 
   4   3   0    11455.38    11220.19    220.52 o 
   5   3   0     9277.06     8702.80    231.37 o 
   6   3   0      934.64     1048.14     90.41 o 
   7   3   0     2169.27     2340.29    155.50 o 
   8   3   0      203.95      285.30     77.18 o 
   9   3   0     6457.88     6296.25    368.55 o 
   0   4   0    82841.25    88799.38    943.50 o 
   1   4   0    38914.75    39876.89    402.86 o 
   2   4   0    19316.58    20486.25    341.18 o 
   3   4   0     1039.30     1446.74     66.54 o 
   4   4   0    17024.88    15863.89    279.90 o 
   5   4   0    34896.58    34844.69    459.55 o 
   6   4   0      141.72      128.96     54.57 o 
   7   4   0     1221.75     1333.64    152.46 o 
   8   4   0     3731.61     3379.64    262.51 o 
   9   4   0      739.17      468.37    132.10 o 
   1   5   0      304.93      421.66     87.41 o 
   2   5   0     4582.06     5145.81    132.87 o 
   3   5   0      819.79      658.72     52.91 o 
   4   5   0    29276.69    28642.05    409.31 o 
   5   5   0      174.78      337.25     60.52 o 
   6   5   0    13843.68    13205.92    369.83 o 
   7   5   0      361.62      481.70    128.95 o 
   8   5   0     2797.01     2851.89    250.37 o 
   9   5   0       37.35       23.69    142.86 o 
   0   6   0    72721.08    76612.41   1145.87 o 
   1   6   0     5428.30     5296.41    166.96 o 
   2   6   0     9787.93     9774.67    227.94 o 
   3   6   0     2918.40     2539.90    110.73 o 
   4   6   0      510.03      485.32     53.53 o 
   5   6   0    24281.22    23897.10    494.30 o 
   6   6   0     5441.09     5426.42    354.08 o 
   7   6   0      358.28      538.72    137.76 o 
   8   6   0     3097.40     2526.95    349.03 o 
   1   7   0    34910.86    35572.66    489.69 o 
   2   7   0     4839.47     4772.41    210.96 o 
   3   7   0      135.33      152.82     47.62 o 
   4   7   0     2346.45     2376.89    130.92 o 
   5   7   0     6808.78     6443.02    351.28 o 
   6   7   0       87.11      132.77     88.67 o 
   7   7   0     1495.54     1505.84    457.80 o 
   8   7   0        5.90       25.06     66.62 o 
   0   8   0       96.93     1127.79    681.75 o 
   1   8   0       81.00      235.03     60.95 o 
   2   8   0     1003.76      968.76    103.93 o 
   3   8   0    20782.11    21206.92    479.49 o 
   4   8   0     3778.36     3636.32    263.97 o 
   5   8   0     7231.16     7081.65    389.48 o 
   6   8   0      465.61      648.68    159.95 o 
   7   8   0     1101.29     1129.37    234.44 o 
   1   9   0     9317.57     9302.47    287.10 o 
   2   9   0      733.16      752.41    113.76 o 
   3   9   0       52.00       33.76     49.84 o 
   4   9   0     7546.90     8556.02    426.23 o 
   5   9   0      382.63      277.45     95.47 o 
   6   9   0     2391.70     2333.96    317.57 o 
   0  10   0    37857.20    41590.00   2097.21 o 
   1  10   0     2458.86     2637.55    185.11 o 
   2  10   0      254.00      210.69     70.59 o 
   3  10   0      281.37      284.84    102.50 o 
   4  10   0      223.86      278.15    100.09 o 
   5  10   0       65.77      -40.71     67.20 o 
   1  11   0     2504.32     3124.60    215.17 o 
   2  11   0     4120.25     4133.78    752.45 o 
   3  11   0      390.40      532.68    132.56 o 
   4  11   0     6184.64     5453.43    531.22 o 
   0  12   0      228.64     -100.61    100.61 o 
   1  12   0      140.50      150.24     90.86 o 
  -9   0   1     8566.36     8933.08    577.06 o 
  -7   0   1    10692.47    11363.89    564.05 o 
  -5   0   1    71920.63    75570.55   1361.17 o 
  -3   0   1      549.94      625.23     94.59 o 
  -1   0   1   103166.38   110604.43   1302.13 o 
   1   0   1     2772.07     3211.92    160.44 o 
   3   0   1     1455.40      808.00     88.96 o 
   5   0   1   129200.73   132998.16   1358.86 o 
   7   0   1     1808.25     1724.25    153.29 o 
   9   0   1       74.33      183.16    112.65 o 
  -9   1   1     1511.40     1605.39    202.79 o 
  -8   1   1     5536.92     5658.05    213.81 o 
  -7   1   1     2185.55     2167.38    143.95 o 
  -6   1   1     3758.93     3557.34    164.93 o 
  -5   1   1    25815.96    28546.02   1321.52 o 
  -4   1   1    12835.51    13280.17    284.53 o 
  -3   1   1    19553.50    18933.77    308.13 o 
  -1   1   1    40805.79    41404.34    542.39 o 
   0   1   1    14441.29    15646.14    147.18 o 
   1   1   1   102368.13   107436.41    655.21 o 
   2   1   1     4688.66     4626.30     79.05 o 
   3   1   1     1840.02     2554.78     94.36 o 
   4   1   1     9160.01     9444.22    212.37 o 
   5   1   1      285.47      464.46     81.24 o 
   6   1   1    20685.98    21084.05    389.99 o 
   7   1   1      806.97      748.59     70.65 o 
   8   1   1      549.55      524.31     81.14 o 
   9   1   1     6059.27     5705.63    401.09 o 
  -9   2   1     2105.34     2226.67    176.32 o 
  -8   2   1     2911.03     2770.48    177.98 o 
  -7   2   1       69.96       63.48     36.16 o 
  -6   2   1     3611.29     4075.23    151.97 o 
  -5   2   1      949.83      732.07     83.78 o 
  -4   2   1    66145.40    63977.38    643.23 o 
  -3   2   1    26693.69    26028.35    335.20 o 
  -2   2   1     2326.42     2236.79     69.33 o 
  -1   2   1     2466.34     1725.01     51.40 o 
   0   2   1    86791.84    87695.42    678.42 o 
   1   2   1    43378.50    42875.69    296.74 o 
   2   2   1    83625.87    87856.46    606.16 o 
   3   2   1    26453.43    26128.91    298.34 o 
   4   2   1     6748.39     5756.08    147.52 o 
   5   2   1       48.18      121.02     33.20 o 
   6   2   1      780.10      779.20     76.05 o 
   7   2   1     6065.04     6278.24    207.57 o 
   8   2   1     6440.21     6955.95    331.99 o 
   9   2   1      619.83      701.96    117.91 o 
  -9   3   1      260.11      451.99    127.84 o 
  -8   3   1     6324.47     6676.87    278.02 o 
  -7   3   1      632.68      636.63     77.23 o 
  -6   3   1     1933.95     1915.67    110.30 o 
  -5   3   1     4948.93     4572.25    152.56 o 
  -4   3   1    48967.40    49723.05    504.64 o 
  -3   3   1     8773.28     8873.48    155.23 o 
  -2   3   1    12021.89    14178.75    183.55 o 
  -1   3   1    10284.50    10215.42    170.37 o 
   0   3   1    61425.43    68358.77    507.96 o 
   1   3   1     7493.58     7503.86    121.04 o 
   2   3   1     5710.34     4724.58     95.32 o 
   3   3   1      896.00     1208.82     69.81 o 
   4   3   1    39855.96    40285.30    445.22 o 
   5   3   1      591.12      620.27     63.09 o 
   6   3   1    23226.06    24374.71    479.21 o 
   7   3   1      721.25      709.74    116.87 o 
   8   3   1       99.33      117.81     63.81 o 
   9   3   1     1517.30     1438.22    165.82 o 
  -9   4   1     7936.58     8314.54    439.91 o 
  -8   4   1       68.88      133.68     92.75 o 
  -7   4   1      187.18      148.80     55.12 o 
  -6   4   1    17664.21    18232.12    349.69 o 
  -5   4   1    12975.40    12912.49    270.03 o 
  -4   4   1      170.61      256.57     46.86 o 
  -3   4   1    15677.20    16079.22    227.79 o 
  -2   4   1    16982.89    16114.79    225.15 o 
  -1   4   1      587.08      485.07     50.40 o 
   0   4   1    96688.84    96263.78    704.63 o 
   1   4   1    35897.09    34088.61    321.54 o 
   2   4   1      597.02      885.94     63.82 o 
   3   4   1    14485.13    14642.40    252.64 o 
   4   4   1     8755.65     8021.57    194.32 o 
   5   4   1    18414.84    17537.30    390.40 o 
   6   4   1     3037.08     2976.27    174.46 o 
   7   4   1     5772.94     5518.05    252.77 o 
   8   4   1     1246.00     1177.58    138.23 o 
   9   4   1     1198.47     1671.84    216.87 o 
  -9   5   1      291.72      126.68    142.66 o 
  -8   5   1       25.04       42.09     75.85 o 
  -7   5   1     4247.72     3935.16    281.13 o 
  -6   5   1        2.67       94.47     47.74 o 
  -5   5   1    19115.28    18921.29    343.27 o 
  -4   5   1      123.98      160.97     35.02 o 
  -3   5   1    20710.80    19599.31    272.21 o 
  -2   5   1     4151.37     3722.71    166.36 o 
  -1   5   1    14383.93    13579.93    252.71 o 
   0   5   1      629.34      644.46     64.43 o 
   1   5   1   104907.92   106458.54    862.58 o 
   2   5   1     1178.34     1204.29     65.34 o 
   3   5   1     1681.42     1997.62     79.00 o 
   4   5   1       53.87       88.28     35.14 o 
   5   5   1     1350.06     1287.93    113.61 o 
   6   5   1      254.99      389.13     87.00 o 
   7   5   1     4742.24     4526.13    325.01 o 
   8   5   1       22.10       12.69     74.68 o 
  -8   6   1       97.84      193.50     91.66 o 
  -7   6   1     1356.16     1580.48    190.95 o 
  -6   6   1     6911.69     6521.19    354.65 o 
  -5   6   1     6362.40     6456.37    208.67 o 
  -4   6   1       67.03      139.33     35.19 o 
  -3   6   1    17713.58    18218.19    324.44 o 
  -2   6   1     9532.98     8649.94    218.97 o 
  -1   6   1    10151.87    10593.18    238.98 o 
   0   6   1    71446.33    70654.66    673.73 o 
   1   6   1     3303.33     2814.16    121.85 o 
   2   6   1     1266.33     1112.84     78.46 o 
   3   6   1     7766.25     7862.09    170.71 o 
   4   6   1     1196.70     1211.74     90.12 o 
   5   6   1    14760.46    15100.85    401.74 o 
   6   6   1      929.00      846.35    121.22 o 
   7   6   1     3558.53     3891.76    300.96 o 
   8   6   1       22.61       76.01     80.06 o 
  -8   7   1     3417.58     3829.46    454.89 o 
  -7   7   1     1469.46     1653.96    204.71 o 
  -6   7   1      207.37      261.60    167.82 o 
  -5   7   1     2131.42     2413.08    333.01 o 
  -4   7   1    13725.53    14153.15    311.57 o 
  -3   7   1      192.01      222.64     51.06 o 
  -2   7   1     5910.09     6122.17    200.56 o 
  -1   7   1      255.35      304.14     61.17 o 
   0   7   1    13770.18    14279.42    300.43 o 
   1   7   1     3037.40     2883.44    173.45 o 
   2   7   1     3803.21     3761.83    210.63 o 
   3   7   1     8997.99     9026.13    250.41 o 
   4   7   1    23340.00    23443.92    503.66 o 
   5   7   1      368.52      511.66     91.23 o 
   6   7   1    10785.03    10913.36    488.27 o 
   7   7   1      949.95      898.15    171.18 o 
  -7   8   1      224.94       33.20     82.47 o 
  -6   8   1     2669.67     2587.86    248.21 o 
  -5   8   1      107.66      223.45     92.24 o 
  -4   8   1    18707.31    19710.97    476.91 o 
  -3   8   1     1136.69     1201.80    114.06 o 
  -2   8   1     6189.35     6096.83    328.06 o 
  -1   8   1     5355.81     4999.40    194.20 o 
   0   8   1    10664.70    10740.22    282.04 o 
   1   8   1     8130.62     8337.74    342.92 o 
   2   8   1    28446.09    29049.69    557.16 o 
   3   8   1     1115.81     1289.15    127.65 o 
   4   8   1      693.98      906.70    166.06 o 
   5   8   1      394.88      361.80    209.67 o 
   6   8   1      102.40       68.73    161.11 o 
   7   8   1      413.70      232.44    122.53 o 
  -6   9   1       33.47       -7.95     67.30 o 
  -5   9   1     3828.74     3718.17    426.43 o 
  -4   9   1     2322.66     2104.66    257.84 o 
  -3   9   1     4679.16     4450.41    298.40 o 
  -2   9   1    10139.08    10401.84    345.99 o 
  -1   9   1     5996.62     5865.11    231.34 o 
   0   9   1    10203.39    10137.99    297.13 o 
   1   9   1    11141.66    12348.83    558.25 o 
   2   9   1      925.60     1336.53    135.24 o 
   3   9   1     1991.56     1996.25    205.59 o 
   4   9   1     2585.24     2498.95    235.59 o 
   5   9   1       14.74      269.70    116.56 o 
   6   9   1     6043.66     5926.36    397.25 o 
  -4  10   1      870.27     1192.11    176.89 o 
  -3  10   1     1997.72     1719.98    154.93 o 
  -2  10   1       76.56       77.76     58.04 o 
  -1  10   1    14163.86    15405.95    444.33 o 
   0  10   1      362.26      340.08     86.77 o 
   1  10   1      365.40      305.88     83.82 o 
   2  10   1       46.58       51.49     61.81 o 
   3  10   1      282.67      333.29    111.06 o 
   4  10   1      807.20     1031.42    184.85 o 
  -4  11   1      812.59     1078.57    266.87 o 
  -3  11   1      586.40      562.47    239.88 o 
  -2  11   1       48.65       95.32     70.56 o 
  -1  11   1      617.83      730.30    237.74 o 
   0  11   1      228.90       96.23     84.71 o 
   1  11   1    10436.10    10446.64    424.00 o 
   2  11   1       15.86       32.65     76.62 o 
   3  11   1     4690.77     4994.27    506.17 o 
  -1  12   1      219.01      146.53     90.71 o 
   0  12   1     4592.23     4277.92    311.61 o 
 -10   0   2       52.63       72.25    120.62 o 
  -8   0   2     2746.35     2987.35    220.92 o 
  -6   0   2    23988.81    26149.75    815.19 o 
  -4   0   2    47240.98    50300.27    991.74 o 
  -2   0   2    85301.10    84748.94   1172.19 o 
   0   0   2    73211.38    68245.14    596.09 o 
   4   0   2    24652.22    25122.27    428.81 o 
   6   0   2     2734.21     2740.19    168.17 o 
   8   0   2      249.44       78.08     77.89 o 
 -10   1   2     2481.84     2457.80    327.09 o 
  -9   1   2      176.57      249.59    130.52 o 
  -8   1   2    12993.50    13540.13    405.36 o 
  -7   1   2       45.84      128.01     52.81 o 
  -6   1   2     1050.22     1273.10    148.62 o 
  -5   1   2    14515.26    15308.67    409.22 o 
  -4   1   2     8458.13     8708.34    218.14 o 
  -3   1   2    35046.45    36130.35    425.91 o 
  -1   1   2      918.95     1092.57    262.33 o 
   0   1   2    60398.37    67383.70    447.04 o 
   1   1   2    62920.55    62521.13   1016.74 o 
   2   1   2    40680.49    40876.40    287.76 o 
   3   1   2      474.65      808.50     41.30 o 
   4   1   2    31863.13    33861.80    359.02 o 
   5   1   2     7243.76     6978.94    171.14 o 
   6   1   2    22579.14    23861.31    516.68 o 
   7   1   2       71.57      110.81     43.63 o 
   8   1   2     2244.64     2218.59    134.99 o 
   9   1   2      609.46      586.67    215.69 o 
  -9   2   2    12087.66    13045.69    736.52 o 
  -8   2   2     1031.16     1047.66    110.70 o 
  -7   2   2     6730.60     6694.08    238.93 o 
  -6   2   2      438.35      430.28     92.08 o 
  -5   2   2      315.53      351.43     76.05 o 
  -4   2   2    24852.31    23767.50    359.75 o 
  -3   2   2    20565.62    21925.50    299.24 o 
  -2   2   2     2125.66     1775.35     60.85 o 
  -1   2   2     6668.65     5255.49    191.36 o 
   0   2   2    19615.32    19272.98    215.24 o 
   1   2   2   193941.02   186732.03   1082.67 o 
   2   2   2    25669.46    24922.69    258.54 o 
   3   2   2      897.81      976.45     53.41 o 
   4   2   2     1819.54     1324.55     70.80 o 
   5   2   2    23559.88    23291.12    293.22 o 
   6   2   2     5595.19     5778.38    182.26 o 
   7   2   2    20685.09    21486.05    472.30 o 
   8   2   2     1727.95     1697.89    146.49 o 
   9   2   2      102.95       58.08     84.83 o 
  -9   3   2      497.68      498.16    137.26 o 
  -8   3   2      437.88      448.76    120.09 o 
  -7   3   2      527.11      547.10     74.20 o 
  -6   3   2       95.67      162.99     46.19 o 
  -5   3   2    33577.42    33842.15    490.40 o 
  -4   3   2      651.95      886.53     74.85 o 
  -3   3   2    90619.28    91430.28    873.46 o 
  -2   3   2     1019.69      863.40     49.66 o 
  -1   3   2    11687.48    11287.87    184.18 o 
   0   3   2      748.01     1038.48     51.22 o 
   1   3   2    55880.85    57776.20    401.88 o 
   2   3   2    20321.00    19984.04    278.10 o 
   3   3   2    27900.22    31739.11    353.27 o 
   4   3   2     7154.92     7008.61    174.55 o 
   5   3   2     3270.60     3433.23    223.05 o 
   6   3   2      342.63      509.28     86.53 o 
   7   3   2      832.58      792.42    118.35 o 
   8   3   2      680.96      621.92    111.78 o 
   9   3   2     6010.02     6133.33    363.34 o 
  -9   4   2     1186.13     1080.17    260.95 o 
  -8   4   2       17.86       35.09     65.01 o 
  -7   4   2    10226.94    10374.67    338.08 o 
  -6   4   2     1592.75     1539.00    100.49 o 
  -5   4   2     6075.57     5661.75    277.71 o 
  -4   4   2    71081.60    70205.13    571.24 o 
  -3   4   2     4789.87     4204.72    113.81 o 
  -2   4   2     2353.88     2542.50    106.95 o 
  -1   4   2    40476.68    40353.61    417.69 o 
   0   4   2    11567.44    10735.97    275.86 o 
   1   4   2      829.04     1204.00     62.79 o 
   2   4   2    29919.89    31340.93    288.31 o 
   3   4   2     8552.84     7765.58    177.63 o 
   4   4   2      153.12      313.08     45.36 o 
   5   4   2    21271.40    20362.20    433.84 o 
   6   4   2     8167.61     8287.57    291.89 o 
   7   4   2     2471.09     2327.00    168.52 o 
   8   4   2     1610.18     1482.69    152.10 o 
   9   4   2     1328.26     1374.73    240.56 o 
  -9   5   2       41.69      -41.25    103.33 o 
  -8   5   2    14395.82    14853.97    647.47 o 
  -7   5   2      203.81      170.87     95.54 o 
  -6   5   2      160.71      256.10     86.32 o 
  -5   5   2     1970.62     2006.54    110.42 o 
  -4   5   2     3874.72     3646.43    142.48 o 
  -3   5   2      534.94      536.64     51.60 o 
  -2   5   2     5135.21     5985.89    172.30 o 
  -1   5   2     1589.97     1427.05     84.36 o 
   0   5   2    50582.10    51979.36    513.26 o 
   1   5   2      130.26      257.60     43.54 o 
   2   5   2    16261.55    16257.50    221.49 o 
   3   5   2     3465.89     3219.80    124.13 o 
   4   5   2     5539.59     5562.12    253.52 o 
   5   5   2      192.41      454.20     84.42 o 
   6   5   2    36129.64    36078.93    658.10 o 
   7   5   2      633.86      595.93    109.27 o 
   8   5   2      720.81      612.61    140.21 o 
  -8   6   2       33.06      139.70     73.71 o 
  -7   6   2     7073.69     6794.59    382.09 o 
  -6   6   2     5553.37     5416.69    320.19 o 
  -5   6   2    10421.67    10554.94    266.69 o 
  -4   6   2    30440.80    31479.30    458.86 o 
  -3   6   2     4026.13     3822.37    166.47 o 
  -2   6   2     6287.86     6180.62    188.02 o 
  -1   6   2    21534.11    21798.15    350.98 o 
   0   6   2     1660.88     1431.30     90.94 o 
   1   6   2     1139.10     1327.79     86.05 o 
   2   6   2    22411.65    23110.18    301.73 o 
   3   6   2    10179.20     9575.34    235.47 o 
   4   6   2     4473.28     4342.62    208.45 o 
   5   6   2    22161.42    22917.67    566.43 o 
   6   6   2     1963.75     2037.92    168.60 o 
   7   6   2      299.06      121.51    184.62 o 
   8   6   2     1341.99     1671.75    299.31 o 
  -8   7   2      489.94      197.28    188.50 o 
  -7   7   2       40.44       -1.78     60.52 o 
  -6   7   2     2505.82     2495.22    227.25 o 
  -5   7   2    13583.36    13206.07    383.26 o 
  -4   7   2      469.89      402.69     70.67 o 
  -3   7   2    21306.50    20822.24    382.72 o 
  -2   7   2     7322.79     6936.24    215.04 o 
  -1   7   2     1734.76     1685.39    109.79 o 
   0   7   2     3259.18     3304.56    145.69 o 
   1   7   2    14002.78    14014.36    291.25 o 
   2   7   2     1790.32     1788.75    129.15 o 
   3   7   2     8594.94     8717.33    239.34 o 
   4   7   2     3624.72     3698.78    204.00 o 
   5   7   2     2457.45     2306.73    173.26 o 
   6   7   2      624.99      605.08    146.79 o 
   7   7   2      649.70      615.15    147.53 o 
  -7   8   2     2993.83     2824.58    265.02 o 
  -6   8   2      895.84     1114.38    193.67 o 
  -5   8   2     1481.24     1460.46    171.89 o 
  -4   8   2     6966.43     7050.72    282.80 o 
  -3   8   2    15328.16    14612.47    337.43 o 
  -2   8   2      942.48      835.53     98.46 o 
  -1   8   2     2289.43     2398.02    139.38 o 
   0   8   2      359.50      288.42     73.48 o 
   1   8   2    45420.27    46807.43    604.10 o 
   2   8   2     3211.70     3409.98    189.85 o 
   3   8   2     4269.95     4075.92    281.34 o 
   4   8   2     1414.59     1480.52    147.16 o 
   5   8   2     3991.84     4104.37    432.65 o 
   6   8   2     1518.81     1766.00    251.92 o 
  -6   9   2       54.03      113.06     72.21 o 
  -5   9   2     3730.41     3646.16    693.60 o 
  -4   9   2     1050.66     1333.27    141.79 o 
  -3   9   2     3905.99     3955.28    219.15 o 
  -2   9   2     1292.59     1203.20    116.85 o 
  -1   9   2      450.47      425.57     84.12 o 
   0   9   2     3775.42     4311.12    515.08 o 
   1   9   2     4761.92     4705.18    239.22 o 
   2   9   2     7318.23     7621.43    402.78 o 
   3   9   2     5879.39     6311.78    508.79 o 
   4   9   2     2855.01     2965.59    263.06 o 
   5   9   2     3976.41     4195.41    328.19 o 
   6   9   2     3477.45     3923.91    330.63 o 
  -5  10   2       22.47       -1.25     63.23 o 
  -4  10   2     5603.73     5503.61    348.23 o 
  -3  10   2       46.51       12.85     74.57 o 
  -2  10   2    10706.41    11096.09    379.94 o 
  -1  10   2     3573.47     3610.46    189.52 o 
   0  10   2     9527.68    10806.48    377.93 o 
   1  10   2      774.83     1039.28    132.24 o 
   2  10   2     3750.80     3370.59    281.55 o 
   3  10   2       30.73      116.58     96.74 o 
   4  10   2     8732.05     9111.39    661.75 o 
   5  10   2      315.48      287.92    116.89 o 
  -4  11   2      610.67     1182.29    289.21 o 
  -3  11   2     1941.49     2043.18    477.71 o 
  -2  11   2     4567.80     4545.23    261.48 o 
  -1  11   2      558.58      702.37    157.82 o 
   0  11   2     6358.37     6956.55    508.80 o 
   1  11   2     1901.44     2063.13    280.28 o 
   2  11   2     1487.33     1389.37    232.48 o 
   3  11   2       18.20        8.28    204.14 o 
   0  12   2     1342.40     1828.62    300.28 o 
  -9   0   3     3295.00     2682.09    236.07 o 
  -7   0   3    33397.59    34513.16    734.42 o 
  -5   0   3     4911.98     4061.18    298.92 o 
  -3   0   3    34210.95    32903.17    728.76 o 
  -1   0   3    61008.63    69398.00    719.89 o 
   1   0   3    56075.64    61618.56    711.54 o 
   3   0   3    78750.77    80032.92    796.74 o 
   5   0   3    39479.77    39382.67    615.38 o 
   7   0   3     4607.54     4375.84    331.94 o 
   9   0   3     4947.84     5632.90    486.74 o 
 -10   1   3       62.23      290.08     83.59 o 
  -9   1   3     3332.50     3173.32    247.21 o 
  -8   1   3     6882.65     6945.10    279.58 o 
  -7   1   3     5999.08     6527.15    255.60 o 
  -6   1   3     2542.88     2659.16    149.61 o 
  -5   1   3    14501.99    14521.67    323.91 o 
  -4   1   3       18.04      111.83     36.21 o 
  -3   1   3    87884.02    91241.05    803.87 o 
  -2   1   3    15353.47    14196.23    235.40 o 
  -1   1   3     1073.16     1692.12     48.92 o 
   0   1   3    46793.98    49796.23    329.18 o 
   1   1   3     8217.86     7799.47    121.42 o 
   2   1   3    19455.84    20060.03    182.56 o 
   3   1   3    11126.14    12988.91    164.94 o 
   4   1   3     2285.53     2481.30     80.93 o 
   5   1   3    15821.98    16511.30    242.27 o 
   6   1   3    17550.46    18248.30    326.56 o 
   7   1   3    10214.32     9963.81    259.29 o 
   8   1   3      164.01      193.43     82.77 o 
   9   1   3     1241.76     1473.33    234.05 o 
 -10   2   3     1448.41     1223.66    308.05 o 
  -9   2   3     2660.30     2849.43    251.27 o 
  -8   2   3     2785.32     2560.83    166.60 o 
  -7   2   3       48.61       19.25     51.62 o 
  -6   2   3      726.16      573.06    110.62 o 
  -5   2   3    10820.64    10243.36    468.68 o 
  -4   2   3   124811.08   127832.30   1363.92 o 
  -3   2   3    19242.77    19788.80    245.30 o 
  -2   2   3    17276.48    18960.94    206.35 o 
  -1   2   3    17212.97    16121.52    251.79 o 
   0   2   3      548.68      479.84     40.73 o 
   1   2   3    54497.14    54418.32    428.83 o 
   2   2   3    27754.64    29691.85    284.94 o 
   3   2   3     2400.60     2178.91     66.81 o 
   4   2   3     2497.69     3229.02     89.59 o 
   5   2   3      946.69      909.04     56.54 o 
   6   2   3    31399.59    31835.04    545.33 o 
   7   2   3     4637.25     4928.60    299.78 o 
   8   2   3      143.25      188.07     64.32 o 
   9   2   3       49.08       28.04    166.65 o 
  -9   3   3       38.61      123.60     84.45 o 
  -8   3   3    12383.11    12446.58    394.13 o 
  -7   3   3      616.43      672.05     92.89 o 
  -6   3   3     9807.22    10044.81    275.68 o 
  -5   3   3     2579.23     2446.97    124.27 o 
  -4   3   3     6005.93     6191.67    203.63 o 
  -3   3   3     8185.86     7721.26    155.57 o 
  -2   3   3       93.76      140.48     36.41 o 
  -1   3   3     2323.82     2122.20     99.32 o 
   0   3   3    23874.13    24887.45    290.09 o 
   1   3   3       12.10      105.96     28.45 o 
   2   3   3   115882.06   118247.91    813.59 o 
   3   3   3      596.70      701.89     45.02 o 
   4   3   3     3057.27     2766.25     80.62 o 
   5   3   3       67.97      104.38     33.38 o 
   6   3   3     9052.94     8979.44    297.10 o 
   7   3   3     3712.11     3720.93    205.93 o 
   8   3   3     7812.87     7474.47    308.67 o 
   9   3   3      657.49      780.71    187.63 o 
  -9   4   3     4645.14     4548.31    448.87 o 
  -8   4   3     2764.42     2821.93    316.21 o 
  -7   4   3     3757.01     3629.34    204.39 o 
  -6   4   3     5418.84     5591.47    236.12 o 
  -5   4   3     4506.79     4384.38    152.92 o 
  -4   4   3     3895.90     4020.96    129.34 o 
  -3   4   3      286.82      352.51     43.54 o 
  -2   4   3    42948.43    41222.68    452.87 o 
  -1   4   3      434.00      429.50     70.07 o 
   0   4   3    12782.02    11516.51    193.52 o 
   1   4   3   114527.09   117394.40    723.39 o 
   2   4   3     1451.25     1145.96     65.98 o 
   3   4   3     4683.30     4780.91    129.49 o 
   4   4   3    29570.84    30958.57    523.71 o 
   5   4   3     4150.67     3741.56    188.96 o 
   6   4   3     1520.39     1643.69    140.20 o 
   7   4   3     7680.91     7341.03    320.54 o 
   8   4   3      470.12      530.46    112.56 o 
  -9   5   3     3221.36     2434.88    351.75 o 
  -8   5   3       96.74       56.90     78.32 o 
  -7   5   3     2256.74     2669.50    184.92 o 
  -6   5   3     3390.73     3416.49    190.98 o 
  -5   5   3    11952.76    11878.99    281.56 o 
  -4   5   3      892.68      775.03     95.04 o 
  -3   5   3    59534.14    60314.03    800.00 o 
  -2   5   3      872.12      849.15     74.30 o 
  -1   5   3     3844.37     3515.87    128.00 o 
   0   5   3     1179.96     1284.42     77.53 o 
   1   5   3    15502.95    14813.35    252.66 o 
   2   5   3      920.00      881.76     68.16 o 
   3   5   3      794.53     1084.76     72.22 o 
   4   5   3      286.54      229.39    104.93 o 
   5   5   3    30245.14    30135.56    578.52 o 
   6   5   3        6.44       26.56     46.87 o 
   7   5   3     3175.83     2907.89    198.04 o 
   8   5   3      491.96      575.67    114.86 o 
  -8   6   3     3854.93     4177.53    444.40 o 
  -7   6   3     8517.45     8092.06    436.15 o 
  -6   6   3      960.89     1049.22    121.62 o 
  -5   6   3     4260.69     4048.66    170.88 o 
  -4   6   3     4057.90     4311.51    169.56 o 
  -3   6   3        4.07       80.31     35.62 o 
  -2   6   3    36977.48    35809.30    500.03 o 
  -1   6   3     5395.65     5368.15    171.69 o 
   0   6   3    25250.43    24633.83    362.51 o 
   1   6   3    43219.08    43749.73    706.11 o 
   2   6   3     4202.81     3846.55    115.59 o 
   3   6   3     9196.59     9348.39    243.23 o 
   4   6   3     8232.66     8161.53    294.09 o 
   5   6   3     3979.45     3933.17    217.47 o 
   6   6   3      712.83      767.84    123.01 o 
   7   6   3     5361.58     5771.61    288.47 o 
   8   6   3     1220.11     1518.11    335.24 o 
  -8   7   3     4776.81     5201.35    360.87 o 
  -7   7   3      115.35       93.55     76.66 o 
  -6   7   3     3944.99     3843.18    281.64 o 
  -5   7   3      907.24      951.33    121.34 o 
  -4   7   3      195.09      183.47     51.38 o 
  -3   7   3     3744.00     3309.74    154.52 o 
  -2   7   3       77.05       48.11     50.66 o 
  -1   7   3      976.41     1074.59     92.63 o 
   0   7   3    14962.61    15555.09    310.22 o 
   1   7   3      330.13      305.80     57.29 o 
   2   7   3    33074.79    34426.06    568.30 o 
   3   7   3    10044.69    10432.43    504.12 o 
   4   7   3      384.69      390.60     88.86 o 
   5   7   3      800.23      786.77    173.98 o 
   6   7   3     3898.64     3804.66    230.11 o 
   7   7   3     1744.46     1049.76    727.30 o 
  -7   8   3       23.08      254.72    110.39 o 
  -6   8   3       19.46       96.49     80.56 o 
  -5   8   3        3.04      -44.49     44.49 o 
  -4   8   3    32452.43    32379.19    892.80 o 
  -3   8   3      193.98      196.77     56.74 o 
  -2   8   3     6067.44     5719.24    243.60 o 
  -1   8   3     2755.41     2864.44    150.81 o 
   0   8   3     5557.05     5473.04    201.37 o 
   1   8   3     8320.60     8786.93    435.31 o 
   2   8   3    14780.22    14409.25    385.44 o 
   3   8   3        0.66       31.91     84.59 o 
   4   8   3     4774.37     4427.25    240.14 o 
   5   8   3      188.19      194.97     67.91 o 
   6   8   3    11806.71    12452.08    563.46 o 
  -6   9   3     3938.31     4230.55    439.93 o 
  -5   9   3     2243.60     2043.61    214.25 o 
  -4   9   3     1069.18     1131.89    137.99 o 
  -3   9   3    14256.59    15232.30    432.87 o 
  -2   9   3     1153.55     1257.36    124.03 o 
  -1   9   3      218.54      180.55     65.95 o 
   0   9   3     8077.85     8477.91    409.85 o 
   1   9   3      944.56     1138.20    132.95 o 
   2   9   3     1598.10     1586.82    194.38 o 
   3   9   3      948.22      877.24    174.81 o 
   4   9   3     1061.51     1100.32    201.42 o 
   5   9   3     2307.05     2034.28    239.35 o 
   6   9   3     2465.39     2679.17    275.15 o 
  -5  10   3      278.32      -75.27    108.09 o 
  -4  10   3       11.81        5.48     57.93 o 
  -3  10   3     1608.80     1738.51    154.99 o 
  -2  10   3     1103.12     1136.52    137.59 o 
  -1  10   3    10322.20    10731.29    384.08 o 
   0  10   3      480.53      565.15    186.59 o 
   1  10   3     8532.63     8569.56    336.44 o 
   2  10   3       39.92       74.90     87.79 o 
   3  10   3     9396.48     9727.34    640.77 o 
   4  10   3     3208.20     3333.01    420.51 o 
   5  10   3     3179.52     3813.89    324.25 o 
  -4  11   3        6.70      -48.36     67.83 o 
  -3  11   3     5900.53     5734.33    291.59 o 
  -2  11   3      189.47      213.73    143.05 o 
  -1  11   3     2086.68     1861.20    206.28 o 
   0  11   3     3457.81     3653.70    238.34 o 
   1  11   3      121.74       89.41    228.61 o 
   2  11   3     1104.65     1057.96    241.04 o 
   3  11   3     4851.35     5549.77    550.65 o 
 -10   0   4     1172.67     1027.64    185.23 o 
  -8   0   4    23844.03    24771.43    678.76 o 
  -6   0   4     2144.73     1941.35    162.53 o 
  -4   0   4    13640.78    13988.79    362.15 o 
  -2   0   4   174612.27   170867.05   2006.41 o 
   0   0   4    23837.98    19282.45    247.27 o 
   2   0   4    29783.73    28764.35    368.00 o 
   4   0   4    24757.37    26577.71    439.18 o 
   6   0   4    17995.97    18170.33    533.94 o 
   8   0   4    11135.92    10938.13    650.09 o 
 -10   1   4       63.39       59.75     92.92 o 
  -9   1   4     2414.04     2071.24    176.77 o 
  -8   1   4     3252.58     3476.20    251.01 o 
  -7   1   4     7783.55     8186.27    293.05 o 
  -6   1   4     5071.93     5088.43    214.52 o 
  -5   1   4     1505.54     1458.73    107.66 o 
  -4   1   4    12510.76    13997.02    299.62 o 
  -3   1   4    30568.97    31637.49    430.46 o 
  -2   1   4    19306.18    18624.79    292.05 o 
  -1   1   4    13572.57    15283.10    176.58 o 
   0   1   4    18203.35    20291.88    167.67 o 
   1   1   4     7716.04     6950.92    104.10 o 
   2   1   4    96238.81    96984.79    663.90 o 
   3   1   4    15241.25    14618.72    178.13 o 
   4   1   4     4924.12     5689.36    122.75 o 
   5   1   4    20623.36    21025.52    276.53 o 
   6   1   4      318.78      398.63     56.47 o 
   7   1   4     3261.94     2904.91    235.70 o 
   8   1   4     2960.64     3445.12    251.37 o 
   9   1   4      505.17      480.53    198.31 o 
 -10   2   4     1237.52     1288.65    155.60 o 
  -9   2   4     2554.97     3007.42    253.67 o 
  -8   2   4      111.23      127.47     75.90 o 
  -7   2   4     1655.88     1532.48    223.56 o 
  -6   2   4     8306.92     8141.26    336.70 o 
  -5   2   4    14011.75    13890.86    408.31 o 
  -4   2   4    25957.01    26805.70    819.17 o 
  -3   2   4    10172.06     9606.50    233.28 o 
  -2   2   4     2507.22     2071.11    100.22 o 
  -1   2   4    13482.75    11021.42    216.86 o 
   0   2   4    27824.18    28560.73    303.91 o 
   1   2   4   196310.91   189582.78   1651.76 o 
   2   2   4    12213.00    12101.75    175.33 o 
   3   2   4    36042.59    39316.80    390.03 o 
   4   2   4      952.36      803.41     45.33 o 
   5   2   4       51.08       43.44     33.89 o 
   6   2   4     9144.88     9335.02    294.04 o 
   7   2   4     2283.57     2595.50    169.16 o 
   8   2   4       58.28       64.74     62.75 o 
   9   2   4     1833.77     1586.96    193.52 o 
  -9   3   4     4230.69     4269.49    308.70 o 
  -8   3   4      815.90      711.24    149.90 o 
  -7   3   4    17122.75    17094.69    537.60 o 
  -6   3   4      159.31      209.57     52.51 o 
  -5   3   4     1473.03     1326.36     92.12 o 
  -4   3   4     1066.66     1044.21     63.86 o 
  -3   3   4    74030.02    73433.87    743.20 o 
  -2   3   4     1132.25      952.06     79.05 o 
  -1   3   4    10303.18    12415.99    251.50 o 
   0   3   4      288.00      562.82     93.96 o 
   1   3   4     4813.92     4972.48    142.36 o 
   2   3   4    23395.16    22717.88    393.16 o 
   3   3   4      144.02      280.39     56.40 o 
   4   3   4     1211.58     1238.71    125.54 o 
   5   3   4    10234.22    10059.92    299.31 o 
   6   3   4      136.01       95.96     48.90 o 
   7   3   4    25122.40    25818.77    556.02 o 
   8   3   4      819.70      782.31    126.22 o 
   9   3   4       24.03      -16.10     67.21 o 
  -9   4   4      149.65      100.85     78.36 o 
  -8   4   4     3861.49     3689.48    294.59 o 
  -7   4   4     6390.69     6281.90    272.99 o 
  -6   4   4    10763.68    10472.43    400.23 o 
  -5   4   4     1122.48     1319.44     89.63 o 
  -4   4   4    35921.97    34317.53    532.26 o 
  -3   4   4    22756.65    21469.76    396.08 o 
  -2   4   4     9573.71     9387.07    283.31 o 
  -1   4   4    19130.22    19055.67    345.98 o 
   0   4   4     6372.49     7336.05    143.29 o 
   1   4   4     6765.33     7637.47    156.64 o 
   2   4   4      103.14      180.89     34.29 o 
   3   4   4    45873.98    45675.18    638.73 o 
   4   4   4      105.42      134.37     46.30 o 
   5   4   4      832.24      789.36    108.96 o 
   6   4   4    20935.48    21443.34    495.85 o 
   7   4   4       22.52       97.30     57.38 o 
   8   4   4     2190.16     1851.41    167.65 o 
  -9   5   4       27.85       12.40     58.71 o 
  -8   5   4     3980.81     3654.94    286.48 o 
  -7   5   4       92.96      135.86     63.00 o 
  -6   5   4     9024.35     8450.30    377.81 o 
  -5   5   4      350.15      315.97     59.95 o 
  -4   5   4     7719.59     7887.44    223.22 o 
  -3   5   4      852.78      893.83     78.94 o 
  -2   5   4    22386.62    20444.89    333.73 o 
  -1   5   4     2332.47     1872.78     97.90 o 
   0   5   4    40169.19    41740.39    447.32 o 
   1   5   4     1403.25     1474.89     67.42 o 
   2   5   4    41975.51    42937.41    586.20 o 
   3   5   4     1295.42     1427.64    155.89 o 
   4   5   4    17206.33    16597.74    409.96 o 
   5   5   4      147.97      241.26     86.94 o 
   6   5   4     4584.91     4911.90    246.54 o 
   7   5   4       16.44       80.04     57.49 o 
   8   5   4      562.94      524.75    108.54 o 
  -8   6   4     4494.99     3401.99   1172.67 o 
  -7   6   4     3152.78     3133.53    262.15 o 
  -6   6   4     5105.76     4642.05    293.24 o 
  -5   6   4     2181.01     2222.20    154.84 o 
  -4   6   4    10916.92    11054.31    278.78 o 
  -3   6   4    22873.15    21784.44    383.16 o 
  -2   6   4    19757.09    19247.59    347.00 o 
  -1   6   4     1219.92     1058.35     84.06 o 
   0   6   4     6777.06     7337.44    190.99 o 
   1   6   4     2381.39     2357.70    104.65 o 
   2   6   4      273.84      256.73     64.55 o 
   3   6   4    23840.80    24192.77    643.38 o 
   4   6   4     5916.68     5886.96    384.88 o 
   5   6   4     4568.04     4692.86    239.31 o 
   6   6   4    11578.40    12016.91    402.76 o 
   7   6   4      173.09       76.70    106.68 o 
  -8   7   4      309.94      144.66    108.09 o 
  -7   7   4     7431.82     7508.68    411.66 o 
  -6   7   4     1863.22     1732.47    153.17 o 
  -5   7   4     1508.01     1403.51    113.19 o 
  -4   7   4     5285.87     5026.06    198.26 o 
  -3   7   4    30576.52    29131.80    472.83 o 
  -2   7   4     1439.52     1436.18    104.62 o 
  -1   7   4     7494.00     8105.54    230.09 o 
   0   7   4       49.38       78.75     40.70 o 
   1   7   4     1327.58     1226.31    113.40 o 
   2   7   4     8261.45     8270.24    233.81 o 
   3   7   4      317.13      342.75     86.16 o 
   4   7   4      156.52      257.04     77.91 o 
   5   7   4     5317.85     5281.33    554.36 o 
   6   7   4     1217.56     1275.26    159.30 o 
  -7   8   4      510.39      397.89    133.84 o 
  -6   8   4      760.68      730.90    152.79 o 
  -5   8   4    13922.29    13780.30    420.80 o 
  -4   8   4     6162.04     6280.92    230.34 o 
  -3   8   4     1244.48     1234.29    127.11 o 
  -2   8   4      416.11      403.71     74.96 o 
  -1   8   4     1406.66     1322.97    150.40 o 
   0   8   4       36.05      144.74     56.93 o 
   1   8   4    38248.09    39691.96    664.09 o 
   2   8   4      131.61      165.61     85.03 o 
   3   8   4     8704.84     8518.94    333.17 o 
   4   8   4     1839.87     1999.58    172.82 o 
   5   8   4     2649.64     2551.85    197.08 o 
   6   8   4      827.36     1078.15    192.99 o 
  -6   9   4      845.38      408.98    414.78 o 
  -5   9   4      122.25      203.69     72.04 o 
  -4   9   4     3638.35     3383.44    213.73 o 
  -3   9   4     4054.05     3942.93    191.14 o 
  -2   9   4     2099.35     2135.56    143.45 o 
  -1   9   4    12145.28    12320.38    326.44 o 
   0   9   4     3156.18     3077.51    195.21 o 
   1   9   4       94.30       97.22     55.22 o 
   2   9   4    17948.60    18229.76    644.25 o 
   3   9   4       16.94      -45.58     68.23 o 
   4   9   4      502.40      422.45    136.79 o 
   5   9   4     7562.84     7765.06    353.55 o 
  -5  10   4      690.42      164.01    152.08 o 
  -4  10   4     1107.54      921.41    138.93 o 
  -3  10   4      262.10      337.49     89.56 o 
  -2  10   4    18756.22    19674.29    446.51 o 
  -1  10   4     1464.68     1375.39    156.73 o 
   0  10   4      165.22       51.36     57.70 o 
   1  10   4       13.73      157.64    101.58 o 
   2  10   4     2847.60     2982.37    279.48 o 
   3  10   4     1284.46     1269.93    228.14 o 
   4  10   4     4372.35     4206.40    347.89 o 
  -4  11   4     3355.79     3746.72    419.35 o 
  -3  11   4     1017.61     1302.06    215.99 o 
  -2  11   4      362.70      370.46    148.20 o 
  -1  11   4     2365.16     2126.48    187.65 o 
   0  11   4     4200.99     4105.68    333.01 o 
   1  11   4      524.10      499.57    141.68 o 
   3  11   4      909.55     1349.52    356.03 o 
  -9   0   5     1430.57     1666.77    197.58 o 
  -7   0   5     2789.10     2598.70    211.02 o 
  -5   0   5      197.95      277.95     73.20 o 
  -3   0   5   179296.67   180832.05   2350.00 o 
  -1   0   5     3215.78     3042.48    104.77 o 
   1   0   5    15908.91    16534.16    249.80 o 
   3   0   5   126880.92   127585.84   1465.66 o 
   5   0   5      228.28      271.49     68.08 o 
   7   0   5     2609.05     2418.79    198.70 o 
 -10   1   5      399.32      452.54    103.58 o 
  -9   1   5     2059.79     1892.70    169.86 o 
  -8   1   5      230.64      142.87     62.94 o 
  -7   1   5    13218.56    13758.43    389.56 o 
  -6   1   5       57.46      180.27     59.23 o 
  -5   1   5     1587.03     1450.75    111.83 o 
  -4   1   5     3216.11     3523.42    190.18 o 
  -3   1   5    35626.12    35648.34    479.88 o 
  -2   1   5    58419.11    57108.88    596.61 o 
  -1   1   5     9155.96    10997.53    130.01 o 
   0   1   5    13429.46    13215.98    152.40 o 
   1   1   5    27634.53    31762.84    279.67 o 
   2   1   5    10410.90    10249.10    136.19 o 
   3   1   5    11278.13    11240.53    156.16 o 
   4   1   5    17706.47    18082.80    228.89 o 
   5   1   5     1127.62     1118.53     64.38 o 
   6   1   5     1110.03     1307.20     94.03 o 
   7   1   5    18527.80    20265.51    623.87 o 
   8   1   5     1233.39     1116.99    163.06 o 
   9   1   5      955.25      982.23    265.51 o 
 -10   2   5      649.59      587.00    145.54 o 
  -9   2   5        3.63        6.57     90.41 o 
  -8   2   5    10927.80    10952.71    458.73 o 
  -7   2   5     1043.73     1095.88    142.84 o 
  -6   2   5    39336.18    40591.77   1032.15 o 
  -5   2   5    10641.38    10519.74    364.74 o 
  -4   2   5    22263.87    20290.06    469.05 o 
  -3   2   5      305.64      638.30     71.98 o 
  -2   2   5    17265.07    18422.32    321.59 o 
  -1   2   5    22584.17    21445.10    221.93 o 
   0   2   5    24500.12    28005.28    268.74 o 
   1   2   5    30284.01    29876.53    301.06 o 
   2   2   5    21127.21    23072.42    429.99 o 
   3   2   5       54.62      127.66     29.53 o 
   4   2   5     5146.75     4535.01    136.46 o 
   5   2   5     5570.93     5112.02    159.45 o 
   6   2   5    25851.34    26669.53    514.17 o 
   7   2   5      122.62      150.84     63.31 o 
   8   2   5     8500.38     9123.84    426.98 o 
  -9   3   5      155.77      323.63     98.40 o 
  -8   3   5      577.51      677.13    142.86 o 
  -7   3   5     3200.34     3019.86    228.72 o 
  -6   3   5      106.36      263.11     82.48 o 
  -5   3   5      627.42      618.82     64.21 o 
  -4   3   5    22890.50    23108.00    429.19 o 
  -3   3   5    11761.71    11177.37    275.70 o 
  -2   3   5    41522.35    40249.73    527.79 o 
  -1   3   5     1586.07     1385.95    153.99 o 
   0   3   5      349.05      292.34     39.41 o 
   1   3   5     4971.06     4776.32    118.45 o 
   2   3   5    98721.10    98410.72    956.62 o 
   3   3   5       47.53       67.53     78.73 o 
   4   3   5     5013.70     5330.24    344.83 o 
   5   3   5     1215.86     1195.29    114.02 o 
   6   3   5     5482.25     5399.28    290.10 o 
   7   3   5     5655.65     6055.94    269.71 o 
   8   3   5      698.61      800.20    161.73 o 
  -9   4   5       56.40      150.14     86.18 o 
  -8   4   5     8917.30    10118.07    451.47 o 
  -7   4   5        7.49       78.84     60.56 o 
  -6   4   5     2244.00     2339.34    196.74 o 
  -5   4   5     2970.39     2897.63    163.61 o 
  -4   4   5     4667.52     4306.46    188.60 o 
  -3   4   5    22805.24    22065.33    560.94 o 
  -2   4   5    51519.16    50837.37    639.63 o 
  -1   4   5    32648.90    30571.99    470.58 o 
   0   4   5      769.25     1220.43    112.98 o 
   1   4   5    42029.23    40718.92    439.95 o 
   2   4   5    28576.97    28315.77    489.77 o 
   3   4   5    18418.80    18344.85    401.09 o 
   4   4   5     2460.86     2247.14    146.90 o 
   5   4   5     3012.53     2881.63    194.94 o 
   6   4   5     1969.71     2015.08    259.93 o 
   7   4   5        2.93       69.76     54.27 o 
   8   4   5     5629.21     6457.67    383.63 o 
  -9   5   5     2910.33     3172.38    395.65 o 
  -8   5   5      138.12       81.78     86.41 o 
  -7   5   5    16757.05    16789.93    466.96 o 
  -6   5   5      732.39      664.56    106.61 o 
  -5   5   5      655.06      759.65    101.27 o 
  -4   5   5       25.26       50.97     40.98 o 
  -3   5   5    12881.85    13233.02    336.79 o 
  -2   5   5      924.64     1017.69    121.12 o 
  -1   5   5    32556.85    33662.49    423.37 o 
   0   5   5       15.16       93.04     28.99 o 
   1   5   5     4265.24     4780.32    113.60 o 
   2   5   5      646.27      618.94     57.57 o 
   3   5   5    29232.00    28990.73    544.18 o 
   4   5   5     1799.74     2025.78    180.09 o 
   5   5   5    10654.55    10947.40    357.07 o 
   6   5   5      111.11       49.29     55.81 o 
   7   5   5     7906.18     7780.78    333.33 o 
   8   5   5      108.09      218.31    122.01 o 
  -8   6   5     5897.81     6234.48    384.48 o 
  -7   6   5       12.58       72.87     63.03 o 
  -6   6   5      194.03      280.00     63.08 o 
  -5   6   5     7235.09     7262.19    240.95 o 
  -4   6   5       60.03       19.28     43.48 o 
  -3   6   5    22907.37    22552.39    397.68 o 
  -2   6   5    20005.27    20025.19    433.73 o 
  -1   6   5     8142.22     7594.37    205.93 o 
   0   6   5     6482.13     6076.84    173.38 o 
   1   6   5    14196.86    14854.09    231.99 o 
   2   6   5    20082.02    19900.97    540.13 o 
   3   6   5    19147.60    19320.59    680.99 o 
   4   6   5      328.44      190.15     74.21 o 
   5   6   5     4209.58     3924.46    224.97 o 
   6   6   5     1755.35     1567.91    172.66 o 
   7   6   5      434.91      355.03    100.13 o 
  -8   7   5       12.68       35.76     70.68 o 
  -7   7   5      209.54      231.14     99.57 o 
  -6   7   5      735.86      575.54    107.59 o 
  -5   7   5     1658.23     1490.87    117.06 o 
  -4   7   5     9607.72     9131.31    271.32 o 
  -3   7   5     2548.65     2379.14    147.21 o 
  -2   7   5    22067.73    21409.73    394.27 o 
  -1   7   5     1519.56     1701.55    110.68 o 
   0   7   5        1.90       40.67     38.08 o 
   1   7   5    16857.20    16870.19    392.43 o 
   2   7   5    34439.66    35909.85    853.45 o 
   3   7   5     1121.46     1277.69    172.46 o 
   4   7   5     3401.28     3000.55    202.31 o 
   5   7   5       83.67       79.00    102.77 o 
   6   7   5     2091.71     2016.95    217.08 o 
   7   7   5     2273.93     2401.72    240.91 o 
  -7   8   5       96.66       62.09     87.11 o 
  -6   8   5    13300.60    12807.85    429.16 o 
  -5   8   5      185.48      132.29     59.69 o 
  -4   8   5     2450.10     2570.55    173.06 o 
  -3   8   5       63.81       54.58     43.78 o 
  -2   8   5     3941.01     3686.49    174.22 o 
  -1   8   5     6250.29     6140.85    219.71 o 
   0   8   5    24816.70    24721.15    527.88 o 
   1   8   5     6688.36     6859.33    267.25 o 
   2   8   5     2198.55     2181.99    319.61 o 
   3   8   5        5.51      150.93     65.18 o 
   4   8   5      811.27      829.82    163.24 o 
   5   8   5        6.29       54.30     62.03 o 
   6   8   5     9962.04    10541.46    509.96 o 
  -6   9   5      922.30     1272.41    281.64 o 
  -5   9   5      863.26      656.79    118.52 o 
  -4   9   5     4953.05     5049.13    275.44 o 
  -3   9   5     5620.30     6181.38    239.34 o 
  -2   9   5     4360.71     4314.08    200.15 o 
  -1   9   5      587.14      544.50    102.24 o 
   0   9   5      765.85      830.76    125.81 o 
   1   9   5     5233.32     5421.14    474.12 o 
   2   9   5     1440.79     1307.95    214.88 o 
   3   9   5      883.18      969.11    201.00 o 
   4   9   5    10225.71    10849.20    492.64 o 
   5   9   5      308.12      315.36     95.82 o 
  -5  10   5      826.08      526.79    205.82 o 
  -4  10   5     1486.73     1452.87    150.89 o 
  -3  10   5    20002.08    21401.73    750.43 o 
  -2  10   5     1010.12     1018.42    146.84 o 
  -1  10   5       48.48       34.48     59.75 o 
   0  10   5     1044.69     1245.93    149.14 o 
   1  10   5     1050.00      959.27    190.51 o 
   2  10   5      611.15      619.21    164.78 o 
   3  10   5    15047.66    15269.10    894.44 o 
   4  10   5     1000.43      948.49    280.76 o 
  -3  11   5      697.65      586.64    146.76 o 
  -2  11   5     3462.87     3872.74    293.56 o 
  -1  11   5     7095.11     7177.00    335.75 o 
   0  11   5      426.38      545.72    161.21 o 
   1  11   5     6153.90     6509.27    621.35 o 
   2  11   5      503.75      312.76    338.55 o 
 -10   0   6     2075.98     2681.42    254.08 o 
  -8   0   6    19693.71    20623.46    638.04 o 
  -6   0   6    11614.74    12327.28    425.95 o 
  -4   0   6    12564.51    13865.20    390.43 o 
  -2   0   6    52989.99    54486.78   1257.94 o 
   0   0   6    13952.80    11353.95    219.81 o 
   2   0   6   132441.22   130919.19   1007.50 o 
   4   0   6     5555.75     5555.46    184.57 o 
   6   0   6     2597.50     2305.62    223.07 o 
   8   0   6    13323.01    12822.96    748.76 o 
 -10   1   6     2246.04     2308.43    215.30 o 
  -9   1   6       73.36       22.51     88.95 o 
  -8   1   6      873.14      660.56    116.99 o 
  -7   1   6    13063.04    13640.49    393.51 o 
  -6   1   6     2507.83     2167.23    253.08 o 
  -5   1   6      773.22      553.87    106.16 o 
  -4   1   6     9891.97     9954.94    334.56 o 
  -3   1   6      840.88      703.32     99.06 o 
  -2   1   6    94633.84    95229.17    660.85 o 
  -1   1   6     7737.39     7907.18    118.67 o 
   0   1   6    23243.72    25103.96    238.18 o 
   2   1   6    35249.35    34932.26    311.90 o 
   3   1   6    58071.32    58029.31    437.85 o 
   4   1   6     5995.98     6106.96    128.62 o 
   5   1   6     4557.01     4337.29    148.98 o 
   6   1   6     7827.26     7698.05    378.36 o 
   7   1   6      821.02      761.77    138.40 o 
   8   1   6     1377.66     1100.21    191.69 o 
  -9   2   6      576.47      503.27    105.72 o 
  -8   2   6       12.69      -41.44     57.55 o 
  -7   2   6     2223.30     2306.56    346.31 o 
  -6   2   6     8198.30     8331.00    357.71 o 
  -5   2   6      419.33      512.32    107.49 o 
  -4   2   6     1616.04     1137.48    119.06 o 
  -3   2   6    59161.39    61713.27    711.77 o 
  -2   2   6     4623.30     4015.19    154.76 o 
  -1   2   6   103519.66   101392.52    691.08 o 
   0   2   6    19182.96    19558.85    232.02 o 
   1   2   6    11915.64    10256.21    151.83 o 
   2   2   6       63.74      134.68     31.93 o 
   3   2   6    10449.37    10493.22    335.44 o 
   4   2   6     6848.13     6558.69    170.51 o 
   5   2   6     5809.41     5601.58    219.47 o 
   6   2   6     2567.32     2258.84    149.80 o 
   7   2   6     4170.13     3840.94    265.93 o 
   8   2   6      169.71      156.22     95.16 o 
  -9   3   6      743.33      544.15    144.21 o 
  -8   3   6        2.76       26.66     62.81 o 
  -7   3   6    16346.11    16800.80    553.97 o 
  -6   3   6     1480.84     1494.50    165.79 o 
  -5   3   6    19008.52    19250.50    426.96 o 
  -4   3   6     1084.11      980.54     93.27 o 
  -3   3   6     3841.72     3235.57    156.35 o 
  -2   3   6     5318.45     4972.69    187.16 o 
  -1   3   6      173.67      180.15     46.90 o 
   0   3   6     9617.46     9709.38    203.20 o 
   1   3   6    64252.51    68884.86    490.15 o 
   2   3   6    22701.79    22225.15    419.55 o 
   3   3   6    25446.07    25322.46    462.16 o 
   4   3   6     2430.18     2165.36    138.72 o 
   5   3   6     1615.19     1743.15    133.50 o 
   6   3   6     2111.23     2179.06    157.04 o 
   7   3   6    18365.24    19640.97    633.17 o 
   8   3   6        7.12       27.50     70.12 o 
  -9   4   6     2591.63     2836.36    360.30 o 
  -8   4   6     4604.38     4195.76    297.99 o 
  -7   4   6      816.95      904.13    160.10 o 
  -6   4   6    18243.28    17946.49    591.24 o 
  -5   4   6     1979.81     1767.08    178.31 o 
  -4   4   6     1055.65      842.57     96.66 o 
  -3   4   6    55027.24    55466.12    717.80 o 
  -2   4   6      647.26      742.45     88.52 o 
  -1   4   6     2403.44     2499.96    140.96 o 
   0   4   6     2700.89     2872.38    123.69 o 
   1   4   6     9122.87     9346.09    300.11 o 
   2   4   6    17993.23    17538.74    399.06 o 
   3   4   6    16868.98    16293.37    391.55 o 
   4   4   6    17642.44    17142.94    502.79 o 
   5   4   6      641.98      663.99    113.06 o 
   6   4   6     6967.04     6974.42    292.02 o 
   7   4   6     2791.33     2970.94    201.11 o 
   8   4   6     3825.25     4187.90    307.64 o 
  -9   5   6       19.63      -34.88     72.55 o 
  -8   5   6     1642.75     1559.58    173.11 o 
  -7   5   6        2.93       89.78     68.06 o 
  -6   5   6     1212.78     1034.30    127.56 o 
  -5   5   6      268.28      329.18     76.97 o 
  -4   5   6     4401.96     4202.88    201.42 o 
  -3   5   6     2365.07     1977.87    137.40 o 
  -2   5   6   111327.51   110688.64   1120.65 o 
  -1   5   6     4511.38     4235.30    199.26 o 
   0   5   6     1205.67     1437.92     74.65 o 
   1   5   6      654.70      710.87     89.15 o 
   2   5   6     3547.12     3521.98    241.08 o 
   3   5   6       27.37      107.99     53.54 o 
   4   5   6    26330.39    26813.34    560.25 o 
   5   5   6      187.63      153.03     65.21 o 
   6   5   6     1153.87      911.88    137.10 o 
   7   5   6       11.00      -58.32     58.32 o 
  -8   6   6     3823.51     3983.87    308.58 o 
  -7   6   6      367.02      363.93    138.70 o 
  -6   6   6     8108.00     8354.22    277.36 o 
  -5   6   6     5061.08     4844.00    199.89 o 
  -4   6   6     2075.88     1955.70    125.92 o 
  -3   6   6    34652.70    34379.62    508.91 o 
  -2   6   6     1178.21     1180.37     98.98 o 
  -1   6   6      699.24      593.07     71.47 o 
   0   6   6     7013.01     7222.15    187.34 o 
   1   6   6      302.12      294.49     57.19 o 
   2   6   6    23068.25    22048.51    504.71 o 
   3   6   6    13534.31    12850.35    389.48 o 
   4   6   6     3132.65     3178.67    200.56 o 
   5   6   6       72.82       52.91     76.01 o 
   6   6   6     1228.48     1461.90    160.92 o 
   7   6   6     2180.05     1968.08    222.92 o 
  -8   7   6      780.02     1005.93    314.27 o 
  -7   7   6    10115.60    10618.17    397.61 o 
  -6   7   6       79.00      140.19     57.46 o 
  -5   7   6     5626.97     5427.77    222.21 o 
  -4   7   6     5525.09     5261.50    210.58 o 
  -3   7   6      325.51      331.42     69.49 o 
  -2   7   6      747.66      910.31    103.59 o 
  -1   7   6      297.86      445.43     98.91 o 
   0   7   6     8653.79     8564.12    289.78 o 
   1   7   6    16387.63    17384.91    471.49 o 
   2   7   6     3566.97     3262.34    211.03 o 
   3   7   6    12913.16    13541.07    422.47 o 
   4   7   6      362.72      391.14    100.86 o 
   5   7   6      520.76      438.69     99.32 o 
   6   7   6     5101.69     5825.20    377.31 o 
  -7   8   6      659.43      231.47    363.21 o 
  -6   8   6     2156.46     2228.80    181.83 o 
  -5   8   6     2541.30     2128.22    146.39 o 
  -4   8   6     2303.72     2536.07    166.16 o 
  -3   8   6    10743.64    10347.43    298.90 o 
  -2   8   6      323.22      317.83     69.45 o 
  -1   8   6    30975.73    31466.19    500.84 o 
   0   8   6       70.60      109.23     66.23 o 
   1   8   6     1515.65     1330.81    196.42 o 
   2   8   6       70.73       92.72     91.61 o 
   3   8   6     3194.01     3134.07    218.81 o 
   4   8   6     1671.01     1978.97    179.19 o 
   5   8   6     8011.64     7932.64    767.12 o 
   6   8   6      800.56      948.98    191.81 o 
  -6   9   6      620.92      316.00    232.11 o 
  -5   9   6     4137.80     3858.27    271.28 o 
  -4   9   6     2758.63     2772.75    166.28 o 
  -3   9   6     1716.42     1420.88    119.81 o 
  -2   9   6     8462.43     8522.21    281.04 o 
  -1   9   6     5933.14     6598.99    292.01 o 
   0   9   6     3740.87     3357.26    211.27 o 
   1   9   6     4641.31     4768.19    347.47 o 
   2   9   6     5635.71     6435.60    399.99 o 
   3   9   6     7149.77     7396.48    444.89 o 
   4   9   6      394.52      325.77    101.63 o 
   5   9   6      802.04      752.34    143.05 o 
  -5  10   6      259.17      154.92     69.65 o 
  -4  10   6     4238.17     4097.93    352.06 o 
  -3  10   6      467.24      525.83     96.63 o 
  -2  10   6     3596.05     3728.97    241.45 o 
  -1  10   6       62.13      135.86     68.88 o 
   0  10   6     1294.62     1143.60    210.45 o 
   1  10   6     2202.64     2148.24    259.53 o 
   2  10   6    17226.39    16913.66    966.30 o 
   3  10   6      212.24      319.08    202.49 o 
   4  10   6      356.67      277.78    163.74 o 
  -3  11   6       39.98      -68.08    130.72 o 
  -2  11   6     7609.84     7843.94    614.54 o 
  -1  11   6      176.26      180.62    111.77 o 
   0  11   6     2452.48     2282.22    398.95 o 
   1  11   6       48.12       50.28     82.98 o 
   2  11   6      621.77      152.89    438.57 o 
  -9   0   7     3653.71     3380.47    278.02 o 
  -7   0   7     1678.68     1858.09    187.60 o 
  -5   0   7    37663.63    37809.09   1316.31 o 
  -3   0   7    84948.02    85599.52   1068.99 o 
  -1   0   7    59598.16    63095.63    635.14 o 
   1   0   7    18897.82    20435.80    336.75 o 
   3   0   7    11733.45    11072.12    237.87 o 
   5   0   7      913.16      804.84    112.46 o 
   7   0   7    15992.11    15743.42    795.57 o 
 -10   1   7      322.59      255.95     96.42 o 
  -9   1   7      383.85      511.76    112.05 o 
  -8   1   7     2436.24     2316.92    180.45 o 
  -7   1   7    14433.80    14301.05    412.99 o 
  -6   1   7     2785.55     2302.04    158.18 o 
  -5   1   7    15949.13    16935.56    390.87 o 
  -4   1   7     1342.37     1262.56     91.44 o 
  -3   1   7     3300.68     4200.22    146.77 o 
  -2   1   7    80662.25    79566.45    689.63 o 
  -1   1   7    14789.69    13710.31    185.69 o 
   0   1   7      232.86      490.62     41.34 o 
   1   1   7     8329.81     8573.51    218.93 o 
   2   1   7     3966.42     4126.95     98.89 o 
   3   1   7    42848.36    43222.71    350.68 o 
   4   1   7    10872.92    10789.37    277.38 o 
   5   1   7     5780.54     5651.61    174.40 o 
   6   1   7       77.42      199.92     80.61 o 
   7   1   7     3418.80     3524.84    208.79 o 
   8   1   7     7572.74     8013.21    617.85 o 
  -9   2   7       13.68      -50.83     62.34 o 
  -8   2   7     1402.61     1336.12    255.41 o 
  -7   2   7     3634.43     3609.55    260.94 o 
  -6   2   7    24066.48    23788.55    631.13 o 
  -5   2   7     1181.75     1114.76    133.49 o 
  -4   2   7      654.65      844.33     86.91 o 
  -3   2   7      710.76      574.76    112.52 o 
  -2   2   7    20761.97    21245.16    341.49 o 
  -1   2   7    30444.58    30231.74    285.59 o 
   0   2   7       63.08      223.94     27.08 o 
   1   2   7      954.62      616.48     47.21 o 
   2   2   7    32274.41    33911.61    643.71 o 
   3   2   7     1757.72     1425.18    100.79 o 
   4   2   7    51371.48    52169.85    551.39 o 
   5   2   7     5349.19     5225.48    218.80 o 
   6   2   7      740.27      741.48    137.29 o 
   7   2   7      296.85      299.85    107.82 o 
   8   2   7     2806.84     3060.99    510.73 o 
  -9   3   7       19.15       -2.96     70.91 o 
  -8   3   7     4432.76     3864.15    286.41 o 
  -7   3   7     1620.52     1488.27    177.03 o 
  -6   3   7    15161.88    15691.56    721.18 o 
  -5   3   7     1312.01     1204.66    149.76 o 
  -4   3   7     2789.33     2737.99    214.14 o 
  -3   3   7     3885.66     3394.32    165.15 o 
  -2   3   7    62395.75    61308.70    728.48 o 
  -1   3   7    11901.43    10761.81    179.95 o 
   0   3   7    49244.79    49465.39    520.17 o 
   1   3   7     6863.35     6866.69    159.84 o 
   2   3   7     5002.87     4057.60    183.57 o 
   3   3   7      828.56      908.80     98.14 o 
   4   3   7      293.77      314.33     75.69 o 
   5   3   7     4519.29     4754.50    296.82 o 
   6   3   7    12749.28    12514.68    380.34 o 
   7   3   7     3600.35     3778.85    279.37 o 
   8   3   7     5425.06     5257.36    351.39 o 
  -9   4   7      329.87      224.53    108.81 o 
  -8   4   7     1837.97     1609.47    189.93 o 
  -7   4   7     6064.50     6107.56    347.35 o 
  -6   4   7      962.30      909.00    155.94 o 
  -5   4   7     3621.84     3378.91    189.27 o 
  -4   4   7    17453.73    15762.21    387.52 o 
  -3   4   7    10875.05     9984.56    293.65 o 
  -2   4   7      454.52      395.67     71.79 o 
  -1   4   7    68455.49    67810.09    900.39 o 
   0   4   7     5862.24     5291.12    162.90 o 
   1   4   7      507.75      453.27     48.66 o 
   2   4   7    34506.03    33717.59    579.22 o 
   3   4   7       40.63      150.71    150.20 o 
   4   4   7     5299.06     5203.50    234.73 o 
   5   4   7     2549.95     2682.38    176.44 o 
   6   4   7      123.45      183.57     61.97 o 
   7   4   7     4207.41     4004.88    300.32 o 
  -9   5   7      503.44      918.52    261.82 o 
  -8   5   7      577.52      596.41    180.83 o 
  -7   5   7    13651.06    14037.95    539.76 o 
  -6   5   7      201.50      172.82     69.19 o 
  -5   5   7     8398.59     7926.01    333.92 o 
  -4   5   7       29.86       40.12     77.30 o 
  -3   5   7    14124.34    13611.64    361.13 o 
  -2   5   7       37.59      260.99    126.75 o 
  -1   5   7       12.74       60.54     41.87 o 
   0   5   7      204.45      234.72     47.66 o 
   1   5   7      242.63      384.13     52.76 o 
   2   5   7     1774.38     1620.42    137.09 o 
   3   5   7    84990.63    86484.23   1331.86 o 
   4   5   7      688.86      827.89    131.96 o 
   5   5   7      138.66      134.57     64.56 o 
   6   5   7      245.88      348.57    100.19 o 
   7   5   7       75.87       67.55     65.61 o 
  -8   6   7     2115.56     2369.26    199.24 o 
  -7   6   7     3323.06     3096.55    211.44 o 
  -6   6   7      720.29      771.57    123.53 o 
  -5   6   7     1046.26     1001.47    133.33 o 
  -4   6   7     3845.73     3673.33    205.44 o 
  -3   6   7     7637.56     7884.34    291.32 o 
  -2   6   7     1305.27     1211.66    106.13 o 
  -1   6   7    28018.39    27894.62    416.35 o 
   0   6   7    10536.83    10158.95    224.37 o 
   1   6   7     6824.53     6581.04    316.99 o 
   2   6   7    20582.37    21156.47    509.17 o 
   3   6   7      211.45      193.23     72.07 o 
   4   6   7     3383.12     3660.07    221.23 o 
   5   6   7     4432.05     4077.85    243.24 o 
   6   6   7      128.54      123.07     62.15 o 
   7   6   7     6039.08     5823.38    426.24 o 
  -8   7   7     2021.35     1900.46    215.48 o 
  -7   7   7       82.70      204.14     73.02 o 
  -6   7   7     5009.14     4886.72    225.42 o 
  -5   7   7     6574.81     6423.05    245.79 o 
  -4   7   7      563.76      488.33     82.49 o 
  -3   7   7     2234.07     2063.16    132.34 o 
  -2   7   7    28045.14    28354.63    470.16 o 
  -1   7   7     1491.32     1589.56    108.88 o 
   0   7   7    17298.34    17585.62    420.96 o 
   1   7   7    10875.08    10610.24    471.30 o 
   2   7   7     1675.00     1640.43    151.56 o 
   3   7   7      121.06      200.94     80.43 o 
   4   7   7      403.86      334.30     94.32 o 
   5   7   7     3052.42     3253.47    233.18 o 
   6   7   7     5403.40     5610.95    380.48 o 
  -7   8   7      806.47      367.37    202.83 o 
  -6   8   7     9683.06     9842.21    467.41 o 
  -5   8   7      116.00      163.90     58.68 o 
  -4   8   7     2329.39     2287.91    150.73 o 
  -3   8   7      128.81      166.54     52.61 o 
  -2   8   7     8630.32     8676.54    268.97 o 
  -1   8   7     5761.70     5590.93    263.61 o 
   0   8   7     2104.75     2206.63    166.09 o 
   1   8   7     2191.74     1969.73    242.58 o 
   2   8   7     8624.27     7641.43    336.12 o 
   3   8   7        3.49       64.42     68.51 o 
   4   8   7    19552.35    20614.62    583.51 o 
   5   8   7       70.88      123.50     64.78 o 
  -6   9   7      333.34       97.56    103.36 o 
  -5   9   7     3199.56     3199.06    216.49 o 
  -4   9   7       10.05       27.95     46.53 o 
  -3   9   7       46.68      135.39     53.68 o 
  -2   9   7    11444.12    11408.95    397.38 o 
  -1   9   7     2098.15     2086.54    172.01 o 
   0   9   7     2171.20     2055.92    240.13 o 
   1   9   7     4333.47     4458.41    341.16 o 
   2   9   7     3417.96     3713.54    320.02 o 
   3   9   7     5377.20     5341.23    680.68 o 
   4   9   7     6079.94     6156.05    329.76 o 
  -5  10   7     2218.19     2808.29    255.27 o 
  -4  10   7     1717.77     1718.98    161.00 o 
  -3  10   7     8205.24     9026.48    712.26 o 
  -2  10   7       24.43       68.30     72.85 o 
  -1  10   7     7465.63     7138.51    446.15 o 
   0  10   7       76.67      134.71    130.73 o 
   1  10   7     6603.18     7108.94    445.90 o 
   2  10   7      595.76      441.69    142.47 o 
   3  10   7      578.04      792.66    178.62 o 
  -3  11   7     4172.10     4002.31    309.59 o 
  -2  11   7     5211.49     6123.79    322.31 o 
  -1  11   7       19.51       58.22     92.33 o 
   0  11   7       29.89       25.52     80.55 o 
   1  11   7     2912.78     3104.59    485.38 o 
  -8   0   8      363.03      237.93     92.64 o 
  -6   0   8     2808.63     2601.27    211.03 o 
  -4   0   8    15481.54    16475.65    454.74 o 
  -2   0   8    17324.01    19932.54    348.44 o 
   0   0   8    50760.06    47815.39    561.73 o 
   2   0   8    53449.49    52647.51    600.88 o 
   4   0   8    56622.64    58620.96    662.36 o 
   6   0   8     3002.56     2924.35    339.13 o 
   8   0   8      269.17      158.49     89.15 o 
  -9   1   8     1463.09     1678.18    171.95 o 
  -8   1   8     1871.75     1556.08    157.53 o 
  -7   1   8     2827.79     3092.27    197.61 o 
  -6   1   8    25316.04    24577.86    910.11 o 
  -5   1   8      151.26      264.74     64.27 o 
  -4   1   8     2310.93     2168.26    140.17 o 
  -3   1   8    12296.34    12624.74    317.52 o 
  -2   1   8    22782.70    21754.67    256.53 o 
  -1   1   8     1104.66     1154.65     69.45 o 
   0   1   8    22738.35    21958.41    255.11 o 
   1   1   8    18419.68    18194.26    229.95 o 
   2   1   8      978.78     1382.20     63.04 o 
   3   1   8    55449.89    55541.19    430.25 o 
   4   1   8     6539.32     6413.66    166.87 o 
   5   1   8      266.12      259.62     68.48 o 
   6   1   8     2901.58     2681.35    176.33 o 
   7   1   8     1970.10     1929.24    482.47 o 
  -9   2   8      131.62       44.15     58.76 o 
  -8   2   8     1171.32     1142.00    155.92 o 
  -7   2   8    20684.28    19839.76    893.46 o 
  -6   2   8     4051.93     4096.57    265.92 o 
  -5   2   8    21594.71    21616.53    475.88 o 
  -4   2   8      203.16      215.86     57.26 o 
  -3   2   8      105.61      162.57     62.48 o 
  -2   2   8    19124.40    18731.34    248.34 o 
  -1   2   8    92583.20    94270.20    610.29 o 
   0   2   8     1202.71     1264.69     62.35 o 
   1   2   8     1647.62     2062.64     90.34 o 
   2   2   8      115.13      194.08     40.42 o 
   3   2   8     8017.89     8187.28    199.52 o 
   4   2   8    12376.69    12221.98    329.86 o 
   5   2   8      926.44      952.78    108.46 o 
   6   2   8      189.38      356.55     97.39 o 
   7   2   8     8503.52     7890.33    655.53 o 
   8   2   8       14.06      -20.75     63.42 o 
  -9   3   8     2465.23     2585.02    356.03 o 
  -8   3   8       31.73       56.97     77.17 o 
  -7   3   8     1177.91      995.93    175.54 o 
  -6   3   8     6447.56     6506.55    338.91 o 
  -5   3   8    11955.12    12517.08    364.66 o 
  -4   3   8      151.60      210.10     95.90 o 
  -3   3   8     1849.26     2337.70    291.87 o 
  -2   3   8     1255.62     1246.14     65.87 o 
  -1   3   8    62159.40    62021.26    520.82 o 
   0   3   8    10935.36    10407.75    168.22 o 
   1   3   8     1307.78     1154.01     59.26 o 
   2   3   8     4983.34     4304.40    223.60 o 
   3   3   8    21562.25    20682.74    445.61 o 
   4   3   8     6866.33     6924.49    265.24 o 
   5   3   8    27691.92    27996.62    563.91 o 
   6   3   8     2544.46     2412.15    235.04 o 
   7   3   8       80.92      216.09     91.44 o 
  -9   4   8     1418.85     1586.61    218.68 o 
  -8   4   8       83.34      135.07     87.02 o 
  -7   4   8     2937.52     2804.31    240.07 o 
  -6   4   8     7668.97     7207.51    298.00 o 
  -5   4   8    18735.07    18570.88    458.55 o 
  -4   4   8      149.74      259.32     69.26 o 
  -3   4   8     4551.45     4104.18    195.16 o 
  -2   4   8    22987.06    22008.60    438.02 o 
  -1   4   8     4418.67     4444.29    186.77 o 
   0   4   8     7060.78     6208.63    183.96 o 
   1   4   8    18854.13    18368.83    428.11 o 
   2   4   8     7598.37     7332.96    272.64 o 
   3   4   8      155.83      175.00     82.09 o 
   4   4   8    32173.46    33281.79    919.06 o 
   5   4   8      343.07      243.10    115.52 o 
   6   4   8      351.20      154.74     77.86 o 
   7   4   8     5631.89     5183.10    345.26 o 
  -9   5   8      114.39      152.10    125.96 o 
  -8   5   8     3217.92     3197.52    275.35 o 
  -7   5   8       30.46      209.25     92.08 o 
  -6   5   8    15041.17    13840.06    712.51 o 
  -5   5   8       24.13      132.74     64.42 o 
  -4   5   8     9616.17     9434.90    323.04 o 
  -3   5   8     2454.59     2233.23    153.65 o 
  -2   5   8    43243.12    41433.51    792.03 o 
  -1   5   8      702.60      524.77     87.54 o 
   0   5   8     5428.23     5563.75    185.52 o 
   1   5   8       24.49        9.02     46.09 o 
   2   5   8    22633.88    22433.94    512.57 o 
   3   5   8       28.68      132.03     70.79 o 
   4   5   8      314.32      509.40    100.85 o 
   5   5   8        9.62       57.81     55.28 o 
   6   5   8      108.01      116.70     92.76 o 
   7   5   8      406.12      361.59    116.71 o 
  -8   6   8      988.76     1062.83    160.54 o 
  -7   6   8      560.99      457.92    135.20 o 
  -6   6   8     3743.00     3477.65    219.97 o 
  -5   6   8    12078.96    11767.33    387.57 o 
  -4   6   8     5581.77     5708.03    260.62 o 
  -3   6   8     8434.75     7993.57    299.42 o 
  -2   6   8    17308.94    16723.99    423.62 o 
  -1   6   8     2757.58     2564.79    129.86 o 
   0   6   8     1289.73     1013.46    174.21 o 
   1   6   8     3644.72     3760.39    322.18 o 
   2   6   8     6765.62     6500.21    292.31 o 
   3   6   8      185.93      216.39     77.98 o 
   4   6   8    20384.80    20860.66    549.02 o 
   5   6   8     1677.62     1661.74    172.88 o 
   6   6   8     2469.26     2290.97    269.74 o 
  -7   7   8      831.66      932.05    122.57 o 
  -6   7   8     1757.92     1813.46    151.81 o 
  -5   7   8     3919.26     3686.60    190.64 o 
  -4   7   8       67.68      133.04     49.57 o 
  -3   7   8     2807.36     2600.10    170.62 o 
  -2   7   8     1582.26     1419.32    110.16 o 
  -1   7   8    20940.69    21137.97    385.14 o 
   0   7   8    12064.62    12240.67    388.41 o 
   1   7   8      425.22      362.73     90.48 o 
   2   7   8      237.13      232.56     84.93 o 
   3   7   8    15104.96    14103.07    460.43 o 
   4   7   8     2198.01     2295.66    197.81 o 
   5   7   8    10921.25    11178.13    430.26 o 
   6   7   8     4088.51     4130.24    331.76 o 
  -7   8   8     9330.39     8506.36    667.96 o 
  -6   8   8     1438.82     1572.91    142.29 o 
  -5   8   8     4162.86     4388.55    215.77 o 
  -4   8   8     2398.26     2719.97    196.09 o 
  -3   8   8      101.30       84.30     48.72 o 
  -2   8   8     1705.87     1803.75    131.45 o 
  -1   8   8    24520.77    25289.50    569.06 o 
   0   8   8      369.80      435.66    136.62 o 
   1   8   8     2521.55     2544.30    270.56 o 
   2   8   8        4.51       37.17     62.24 o 
   3   8   8     6693.29     6303.67    320.28 o 
   4   8   8     1234.79     1636.60    193.22 o 
   5   8   8     1891.45     1736.67    210.37 o 
  -6   9   8     5980.17     5978.70    436.34 o 
  -5   9   8     1123.00     1081.20    122.92 o 
  -4   9   8       49.21      121.57     56.62 o 
  -3   9   8     9140.04     8644.76    292.75 o 
  -2   9   8     2834.13     2881.79    205.95 o 
  -1   9   8      403.82      458.15     94.58 o 
   0   9   8     8959.23     8869.88    482.81 o 
   1   9   8      869.74      653.65    172.01 o 
   2   9   8       92.67       24.59    101.72 o 
   3   9   8    10078.85    10524.43    431.96 o 
   4   9   8     1144.97     1313.16    192.06 o 
  -4  10   8     7107.45     7238.84    344.26 o 
  -3  10   8       87.31       48.38    129.06 o 
  -2  10   8     2706.50     2582.89    202.63 o 
  -1  10   8      102.24      284.52    114.76 o 
   0  10   8     3591.87     3973.14    397.11 o 
   1  10   8     2107.70     2592.60    406.53 o 
   2  10   8     4770.94     5293.44    412.45 o 
   3  10   8       15.76        8.37    106.83 o 
  -2  11   8     1516.05     1913.57    439.55 o 
  -1  11   8       49.91       26.06     84.20 o 
   0  11   8     5394.23     6426.14    683.89 o 
  -9   0   9      202.58      489.07    209.96 o 
  -7   0   9     5798.79     5740.88    333.30 o 
  -5   0   9    81136.98    84889.17   1770.22 o 
  -3   0   9     2209.56     1946.12    158.52 o 
  -1   0   9     3982.84     3644.97    358.65 o 
   1   0   9    17533.69    18822.71    380.49 o 
   3   0   9    13360.88    14371.65    346.58 o 
   5   0   9    15439.25    15355.36    468.29 o 
   7   0   9     4908.28     4192.87    437.02 o 
  -9   1   9     3837.05     4081.15    258.36 o 
  -8   1   9      251.03      240.84     86.35 o 
  -7   1   9      577.41      611.15    113.35 o 
  -6   1   9     7176.08     6483.98    345.73 o 
  -5   1   9       41.34       74.17     58.94 o 
  -4   1   9    22787.56    22983.99    403.10 o 
  -3   1   9     1413.12     1711.97    104.81 o 
  -2   1   9    27054.61    25317.38    294.54 o 
  -1   1   9    59950.39    60327.02    481.85 o 
   0   1   9     1479.72     1413.65     71.71 o 
   1   1   9     2695.17     2500.96     90.43 o 
   2   1   9    25104.90    24978.31    287.35 o 
   3   1   9    10692.28    10409.89    213.56 o 
   4   1   9      106.35      191.74     42.67 o 
   5   1   9    19198.13    19515.26    461.45 o 
   6   1   9     4516.56     5035.50    302.99 o 
   7   1   9     1024.58      802.88    161.30 o 
  -9   2   9      316.91      484.49    105.09 o 
  -8   2   9     3706.70     3264.03    223.07 o 
  -7   2   9     3283.44     3259.73    208.72 o 
  -6   2   9     1014.48     1098.25    132.74 o 
  -5   2   9      522.30      570.56    112.53 o 
  -4   2   9     1216.27      994.07     95.02 o 
  -3   2   9     8598.20     8207.14    225.77 o 
  -2   2   9    43251.17    42978.73    470.28 o 
  -1   2   9     9210.37     8971.83    168.72 o 
   0   2   9    43927.24    43692.29    392.47 o 
   1   2   9      119.17      116.89     35.98 o 
   2   2   9      194.20      145.27     28.17 o 
   3   2   9     8339.23     8381.64    193.04 o 
   4   2   9    28651.68    28562.92    459.78 o 
   5   2   9      234.53      350.04     84.89 o 
   6   2   9     6267.00     5842.13    274.32 o 
   7   2   9      279.22      362.22     91.54 o 
  -9   3   9       82.23      -21.78     64.98 o 
  -8   3   9       32.61      -42.34    107.22 o 
  -7   3   9        5.96       -5.56     56.64 o 
  -6   3   9    34446.15    35245.05    831.01 o 
  -5   3   9      186.17      224.65     88.65 o 
  -4   3   9     9970.98     9722.03    313.17 o 
  -3   3   9     2279.11     1821.45    130.12 o 
  -2   3   9      605.81      729.10     61.44 o 
  -1   3   9    25581.58    23836.50    397.72 o 
   0   3   9    36675.14    37071.11    353.34 o 
   1   3   9      557.00      527.41     44.91 o 
   2   3   9     1682.11     1866.50    141.73 o 
   3   3   9       69.49       96.31     56.15 o 
   4   3   9    39574.50    39944.95    731.50 o 
   5   3   9     5588.33     5733.79    335.97 o 
   6   3   9     1350.49     1189.67    174.82 o 
   7   3   9      285.53      390.83    120.43 o 
  -9   4   9      749.04      908.90    184.63 o 
  -8   4   9      743.25      595.13    151.91 o 
  -7   4   9     7178.69     7013.78    387.01 o 
  -6   4   9     1879.30     1504.57    145.32 o 
  -5   4   9    19435.41    19073.81    479.27 o 
  -4   4   9     5070.55     4900.41    229.75 o 
  -3   4   9      715.23      584.79     95.14 o 
  -2   4   9     4822.84     4736.83    206.79 o 
  -1   4   9    18569.42    17554.97    342.49 o 
   0   4   9    23196.73    21812.30    322.20 o 
   1   4   9      332.90      420.75     58.92 o 
   2   4   9     1416.64     1291.38    145.66 o 
   3   4   9    10922.97    10356.25    463.38 o 
   4   4   9     4042.46     3765.10    232.18 o 
   5   4   9     3221.30     3286.32    210.71 o 
   6   4   9     5403.43     5513.48    275.85 o 
   7   4   9     1607.29     1286.96    314.17 o 
  -8   5   9      293.23      263.88    112.25 o 
  -7   5   9       92.97       57.05    133.24 o 
  -6   5   9      283.66      238.72     88.42 o 
  -5   5   9     1057.51     1098.90    144.97 o 
  -4   5   9      135.15      137.79     60.98 o 
  -3   5   9    13125.40    12655.70    368.68 o 
  -2   5   9      136.90      236.32     64.27 o 
  -1   5   9    19776.22    20027.82    435.49 o 
   0   5   9        4.15       69.76     36.09 o 
   1   5   9    29010.58    29226.12    600.02 o 
   2   5   9     3322.31     3040.97    195.37 o 
   3   5   9    30796.95    29408.14    848.78 o 
   4   5   9      116.11       85.15     58.35 o 
   5   5   9     6196.71     5546.96    281.99 o 
   6   5   9        9.77       39.33     76.20 o 
  -8   6   9       99.36       79.50     71.63 o 
  -7   6   9     4761.33     4662.02    270.77 o 
  -6   6   9      104.76      122.31    127.37 o 
  -5   6   9    14203.04    14044.06    436.95 o 
  -4   6   9      668.65      650.17    113.45 o 
  -3   6   9     3127.61     2911.66    189.48 o 
  -2   6   9      464.15      453.93     92.76 o 
  -1   6   9     6298.02     6279.25    253.13 o 
   0   6   9    20500.28    20390.70    516.41 o 
   1   6   9     7670.77     7164.20    315.15 o 
   2   6   9     3223.50     3164.48    320.11 o 
   3   6   9     8239.93     8226.78    340.51 o 
   4   6   9     2452.18     2391.63    191.70 o 
   5   6   9     2494.56     2362.91    198.22 o 
   6   6   9      948.81      746.68    137.66 o 
  -7   7   9     2213.94     2387.45    198.46 o 
  -6   7   9    13026.68    13164.07    385.01 o 
  -5   7   9     1359.00     1338.92    133.95 o 
  -4   7   9     8107.42     7605.35    268.15 o 
  -3   7   9       56.32       29.09     66.47 o 
  -2   7   9      835.04      942.99    100.89 o 
  -1   7   9     7741.90     7467.69    292.31 o 
   0   7   9     7889.89     8114.97    430.28 o 
   1   7   9     1040.19      768.01    155.75 o 
   2   7   9     3670.37     3430.41    233.45 o 
   3   7   9     1349.54     1488.02    163.79 o 
   4   7   9    13703.48    13346.40    471.35 o 
   5   7   9     8456.72     8704.02    477.05 o 
  -6   8   9       43.68       31.30     55.83 o 
  -5   8   9      147.77      226.78     66.60 o 
  -4   8   9      442.92      393.17     81.64 o 
  -3   8   9        0.59       22.36     44.04 o 
  -2   8   9    19264.92    19073.46    650.39 o 
  -1   8   9     2331.94     2245.95    178.81 o 
   0   8   9     6151.52     6175.96    403.93 o 
   1   8   9     1072.50     1426.58    232.79 o 
   2   8   9        7.11      -14.59     63.77 o 
   3   8   9       94.59       26.57     71.87 o 
   4   8   9     8876.37     9136.92    494.79 o 
   5   8   9      575.31      784.11    182.67 o 
  -5   9   9      451.26      458.56     87.91 o 
  -4   9   9     4453.41     4194.29    274.90 o 
  -3   9   9      304.06      320.62     88.93 o 
  -2   9   9       75.76      104.46     57.43 o 
  -1   9   9    14772.28    16255.04    667.17 o 
   0   9   9      430.51      425.08    151.20 o 
   1   9   9      647.16      595.45    179.99 o 
   2   9   9    13954.87    14186.82    639.45 o 
   3   9   9     1235.41     1738.00    198.02 o 
   4   9   9      988.88      803.31    148.77 o 
  -4  10   9      965.10     1073.82    149.04 o 
  -3  10   9       61.17       41.28     68.39 o 
  -2  10   9      300.08       59.44    115.97 o 
  -1  10   9      511.16      418.71    189.38 o 
   0  10   9       22.49       73.05    106.21 o 
   1  10   9     6401.17     6779.64    649.32 o 
   2  10   9        5.16      -14.45     94.48 o 
  -8   0  10     1178.22     1429.74    318.35 o 
  -6   0  10     8216.52     9319.80    586.19 o 
  -4   0  10     1601.27     1198.53    156.06 o 
  -2   0  10     7477.65     7846.46    240.26 o 
   0   0  10   135180.23   137474.00   1228.62 o 
   2   0  10      739.50      873.51     92.08 o 
   4   0  10      304.93      292.85     84.45 o 
   6   0  10     6234.73     5884.43    502.86 o 
  -9   1  10     2216.11     2820.03    320.74 o 
  -8   1  10     1177.43     1415.68    170.63 o 
  -7   1  10       55.71       42.15     56.97 o 
  -6   1  10    14005.62    14279.49    416.00 o 
  -5   1  10     9615.64     9561.56    321.70 o 
  -4   1  10    21029.66    21603.53    400.77 o 
  -3   1  10     3003.89     2899.80    140.26 o 
  -2   1  10     1411.39     1487.97     80.54 o 
  -1   1  10     7014.42     7593.77    164.69 o 
   0   1  10     2859.39     2956.10    103.39 o 
   1   1  10    45894.36    45458.58    425.73 o 
   2   1  10     2281.13     2426.96     93.77 o 
   3   1  10    15108.74    14537.38    267.24 o 
   4   1  10    29939.40    30562.49    570.35 o 
   5   1  10      281.47      294.93     83.35 o 
   6   1  10     1237.06     1414.75    400.89 o 
  -9   2  10     6640.73     8271.53    654.17 o 
  -8   2  10     1580.39     1601.85    164.18 o 
  -7   2  10     2562.02     2497.47    359.18 o 
  -6   2  10       74.11        8.88     49.96 o 
  -5   2  10    26622.36    24810.00   1157.12 o 
  -4   2  10     3022.36     2905.97    151.51 o 
  -3   2  10    11252.96    11412.99    276.64 o 
  -2   2  10     8434.79     8160.68    182.36 o 
  -1   2  10     2654.87     2288.05    115.70 o 
   0   2  10     1224.68     1270.92     70.63 o 
   1   2  10      202.24      190.72     36.77 o 
   2   2  10     5328.93     5260.44    157.88 o 
   3   2  10    16177.92    16166.73    341.62 o 
   4   2  10      365.24      409.77     71.26 o 
   5   2  10    28118.79    28140.06    592.63 o 
   6   2  10      269.04      447.82    146.38 o 
   7   2  10        4.94       62.57     84.65 o 
  -9   3  10     2837.01     2414.68    348.06 o 
  -8   3  10      280.59      349.59     89.29 o 
  -7   3  10     4003.89     4175.96    240.21 o 
  -6   3  10     4471.39     4571.09    589.88 o 
  -5   3  10     3663.21     3283.09    200.73 o 
  -4   3  10       21.60       89.80     72.61 o 
  -3   3  10      699.15      471.62     74.35 o 
  -2   3  10     1017.20      879.95     68.95 o 
  -1   3  10    87906.53    89426.61    641.14 o 
   0   3  10     2965.86     2650.57     98.36 o 
   1   3  10    13287.02    13615.54    209.63 o 
   2   3  10     5931.31     5522.47    200.01 o 
   3   3  10      294.24      214.68     74.61 o 
   4   3  10    10379.98     9995.83    336.69 o 
   5   3  10    14166.20    13751.37   1007.96 o 
   6   3  10       90.89      112.54     68.54 o 
   7   3  10     1468.45     1167.50    175.92 o 
  -9   4  10      513.31       37.22    228.48 o 
  -8   4  10     1870.91     1684.76    393.12 o 
  -7   4  10       63.12      143.12     87.52 o 
  -6   4  10      910.75      862.55    135.22 o 
  -5   4  10    13535.63    13473.64    411.39 o 
  -4   4  10     6974.87     5891.01    258.86 o 
  -3   4  10     1027.90     1113.05    121.49 o 
  -2   4  10    17085.68    16874.56    432.37 o 
  -1   4  10     2696.93     2531.17     96.46 o 
   0   4  10    37625.15    37893.70    409.96 o 
   1   4  10     3599.30     3876.00    215.64 o 
   2   4  10     2690.03     2141.22    210.91 o 
   3   4  10     5243.79     5210.67    252.28 o 
   4   4  10     4244.76     4426.16    252.84 o 
   5   4  10     8331.86     7940.53    419.07 o 
   6   4  10     1716.10     1286.02    187.82 o 
  -8   5  10      188.13      104.59    149.27 o 
  -7   5  10      773.22      873.87    172.07 o 
  -6   5  10     5624.92     5270.30    277.36 o 
  -5   5  10       54.88       48.69     56.37 o 
  -4   5  10    38311.99    37985.67    702.97 o 
  -3   5  10     1806.25     1796.04    147.07 o 
  -2   5  10     2887.67     2514.45    167.46 o 
  -1   5  10       45.00       13.65     46.79 o 
   0   5  10     5076.79     4986.63    205.33 o 
   1   5  10       96.66      133.49     66.57 o 
   2   5  10    19292.55    19577.22    562.98 o 
   3   5  10      148.08      185.58     79.69 o 
   4   5  10     7374.18     6423.90    301.28 o 
   5   5  10       39.59      -19.30     55.00 o 
   6   5  10     9722.72     9478.10    666.99 o 
  -8   6  10     3066.47     3201.90    419.73 o 
  -7   6  10        5.62      -36.10     63.48 o 
  -6   6  10     2237.44     2182.41    187.02 o 
  -5   6  10    15392.61    15995.32    725.72 o 
  -4   6  10      856.40      900.95    134.17 o 
  -3   6  10       85.41       85.26     56.03 o 
  -2   6  10    10019.90     9673.84    379.39 o 
  -1   6  10      128.88       77.06     58.15 o 
   0   6  10    29049.94    29036.97    718.26 o 
   1   6  10      505.49      473.93    104.23 o 
   2   6  10     3035.06     2784.51    207.62 o 
   3   6  10     1462.91     1217.41    154.00 o 
   4   6  10      181.93      201.47     79.44 o 
   5   6  10     4639.73     4496.94    272.30 o 
   6   6  10     5014.55     4138.29    461.30 o 
  -7   7  10     1095.05      752.63    131.40 o 
  -6   7  10     1323.82     1296.17    208.96 o 
  -5   7  10     2228.92     2346.15    301.25 o 
  -4   7  10      260.68      101.87     68.06 o 
  -3   7  10       38.33      -26.43     53.70 o 
  -2   7  10     9842.84     9856.91    284.44 o 
  -1   7  10    25441.35    25909.63    564.50 o 
   0   7  10     6422.90     6468.56    406.03 o 
   1   7  10     8060.07     7254.78    467.18 o 
   2   7  10       74.97      170.63     78.45 o 
   3   7  10       96.47      209.32     79.74 o 
   4   7  10     7625.54     7784.42    367.73 o 
   5   7  10     3622.26     3097.71    297.33 o 
  -6   8  10      187.49      311.38     77.17 o 
  -5   8  10     6820.21     6602.81    273.65 o 
  -4   8  10     1757.19     1794.96    138.55 o 
  -3   8  10    11018.09    10735.06    322.35 o 
  -2   8  10      787.10     1025.00    203.18 o 
  -1   8  10       26.11       93.96     95.86 o 
   0   8  10     1290.06     1313.81    235.96 o 
   1   8  10     1499.96     1181.77    229.20 o 
   2   8  10       75.03       39.76     93.65 o 
   3   8  10    11131.00    11408.01    555.08 o 
   4   8  10      614.88      789.94    182.65 o 
  -5   9  10     1551.98     1578.79    145.33 o 
  -4   9  10     2604.24     2419.69    201.51 o 
  -3   9  10     2623.74     2862.32    218.69 o 
  -2   9  10      714.36      554.19    180.87 o 
  -1   9  10     1369.16     1717.60    290.38 o 
   0   9  10      642.39      598.38    191.12 o 
   1   9  10     8151.58     8259.58    497.93 o 
   2   9  10       60.92      123.87    103.81 o 
   3   9  10      108.72      219.95     93.70 o 
  -3  10  10      749.37      627.12    258.12 o 
  -2  10  10     2624.09     2118.87    392.15 o 
  -1  10  10      317.88      115.88    277.75 o 
   1  10  10     1107.47     1618.06    284.39 o 
  -7   0  11      862.44     1163.64    278.53 o 
  -5   0  11    28112.64    30093.81   1042.83 o 
  -3   0  11     3993.98     4309.31    248.17 o 
  -1   0  11    11557.45    12148.32    380.04 o 
   1   0  11     3379.98     3253.08    165.65 o 
   3   0  11     5181.73     5280.83    269.83 o 
   5   0  11    25437.39    24508.88   1001.07 o 
  -9   1  11      191.16       -7.91     66.29 o 
  -8   1  11     1208.54     1002.54    159.67 o 
  -7   1  11     1882.04     1844.99    166.51 o 
  -6   1  11      248.73      142.65     96.17 o 
  -5   1  11    13370.55    13446.51    343.10 o 
  -4   1  11    20429.75    20477.25    474.38 o 
  -3   1  11    13061.43    12426.98    299.15 o 
  -2   1  11     1295.80     1071.74     71.19 o 
  -1   1  11    40638.06    41065.24    420.30 o 
   0   1  11    25444.17    25619.20    322.45 o 
   1   1  11    25744.06    26561.63    342.49 o 
   2   1  11     3688.60     3480.57    135.51 o 
   3   1  11     5814.04     5909.56    245.51 o 
   4   1  11     1150.09     1104.42    141.85 o 
   5   1  11      306.80      362.98     89.07 o 
   6   1  11    11852.88    12053.73    524.60 o 
   7   1  11     1117.71     1080.31    267.84 o 
  -9   2  11     1163.94      194.86    246.77 o 
  -8   2  11     1211.67      928.15    146.91 o 
  -7   2  11      127.26      128.42     70.43 o 
  -6   2  11     2617.91     2651.94    188.71 o 
  -5   2  11      206.07      186.62     54.66 o 
  -4   2  11    32703.82    32074.50    605.11 o 
  -3   2  11     4039.98     4027.65    172.16 o 
  -2   2  11     4745.13     4867.60    150.95 o 
  -1   2  11       80.74      182.56     40.67 o 
   0   2  11    55807.12    56217.20    500.16 o 
   1   2  11      835.12      763.55     61.83 o 
   2   2  11    10595.24    10779.25    315.37 o 
   3   2  11     1115.49     1219.41    111.21 o 
   4   2  11       55.01       90.93     87.57 o 
   5   2  11     1720.57     1662.74    160.00 o 
   6   2  11      270.06       98.30     87.95 o 
   7   2  11      255.93       78.27     81.76 o 
  -9   3  11       20.15       -5.22     49.25 o 
  -8   3  11     7581.68     7852.78    360.25 o 
  -7   3  11      172.01      143.23    107.51 o 
  -6   3  11     6051.70     6673.94    259.67 o 
  -5   3  11       64.61       38.54     43.82 o 
  -4   3  11    10195.86    10256.07    361.40 o 
  -3   3  11     6476.39     5919.51    211.00 o 
  -2   3  11    24453.72    24489.75    342.24 o 
  -1   3  11    15930.93    15407.45    349.55 o 
   0   3  11     2549.85     2831.48    105.28 o 
   1   3  11      623.18      680.06     70.02 o 
   2   3  11     4183.78     3882.18    176.03 o 
   3   3  11     2878.07     2841.04    155.23 o 
   4   3  11    33063.43    32523.45    549.41 o 
   5   3  11     2112.74     1963.23    246.15 o 
   6   3  11     5483.60     5418.89    338.14 o 
  -8   4  11      192.16       57.65     70.49 o 
  -7   4  11       29.40       19.81    117.12 o 
  -6   4  11     5635.29     5508.70    283.53 o 
  -5   4  11     7944.06     7926.33    323.76 o 
  -4   4  11      752.03      677.39    117.42 o 
  -3   4  11     5478.71     5252.69    504.81 o 
  -2   4  11      186.27      165.96     53.82 o 
  -1   4  11     2466.01     2594.38    104.01 o 
   0   4  11    21813.46    21456.40    330.82 o 
   1   4  11     5286.21     4687.36    191.66 o 
   2   4  11     3703.63     3449.97    175.28 o 
   3   4  11     5113.21     4838.27    324.27 o 
   4   4  11      602.18      622.70    107.99 o 
   5   4  11    13229.43    12933.13    541.35 o 
   6   4  11      218.93       99.55     83.89 o 
  -8   5  11        1.17      140.92    109.35 o 
  -7   5  11      790.97      703.51    135.94 o 
  -6   5  11      840.61      792.35    135.90 o 
  -5   5  11    22078.92    22537.05    567.56 o 
  -4   5  11      441.13      375.19    113.09 o 
  -3   5  11      385.70      354.16     87.50 o 
  -2   5  11     3276.10     2869.89    283.14 o 
  -1   5  11     7451.31     7781.55    228.97 o 
   0   5  11      352.06      365.05     74.52 o 
   1   5  11    59286.33    61124.99   1728.91 o 
   2   5  11     1215.91     1238.34    155.39 o 
   3   5  11      775.81      613.67    120.87 o 
   4   5  11       91.16      207.12     75.17 o 
   5   5  11     2967.91     2796.05    210.68 o 
   6   5  11      103.12     -114.50    114.50 o 
  -7   6  11      166.73      173.70     85.83 o 
  -6   6  11     2623.84     2248.04    192.63 o 
  -5   6  11     2977.47     2923.15    212.29 o 
  -4   6  11     2958.06     2785.57    197.61 o 
  -3   6  11     9399.10     9025.91    344.00 o 
  -2   6  11      194.69      204.53     63.83 o 
  -1   6  11     6132.77     5753.40    252.45 o 
   0   6  11    21011.32    22002.68    571.77 o 
   1   6  11      947.03      853.88    148.00 o 
   2   6  11      639.92      588.35    123.84 o 
   3   6  11     4043.26     3673.01    242.99 o 
   4   6  11       19.76       85.64     90.41 o 
   5   6  11    11295.77    11908.90    786.83 o 
  -7   7  11     2384.65     3061.66    299.24 o 
  -6   7  11     2043.43     1954.66    183.03 o 
  -5   7  11       88.59      178.37     72.03 o 
  -4   7  11     5660.33     5670.43    291.55 o 
  -3   7  11     2267.16     2242.29    183.50 o 
  -2   7  11     5697.36     5529.58    273.60 o 
  -1   7  11     8256.83     8033.17    817.13 o 
   0   7  11     1043.26      932.78    209.71 o 
   1   7  11       60.71       13.43     85.97 o 
   2   7  11      732.56      679.78    131.53 o 
   3   7  11     8452.97     8529.86    387.52 o 
   4   7  11    11737.44    13531.32    875.40 o 
  -6   8  11     2626.27     2553.87    212.71 o 
  -5   8  11      420.50      329.61     84.45 o 
  -4   8  11     8373.67     8927.90    312.76 o 
  -3   8  11      147.74      126.84    103.37 o 
  -2   8  11     1657.41     1828.31    241.72 o 
  -1   8  11      544.87      462.82    281.83 o 
   0   8  11    12273.18    12866.78    596.16 o 
   1   8  11     1019.50     1157.73    226.94 o 
   2   8  11    11251.50    10501.34    438.79 o 
   3   8  11      157.73        0.82     97.02 o 
  -5   9  11     1553.21     1073.48    137.22 o 
  -4   9  11     5435.69     5521.97    483.64 o 
  -3   9  11     3102.82     3214.48    231.60 o 
  -2   9  11     2881.01     2446.98    282.10 o 
  -1   9  11     8729.82     9536.17    775.95 o 
   0   9  11     3907.58     4024.42    357.86 o 
   1   9  11     1955.66     2145.46    270.76 o 
   2   9  11     2929.24     2694.16    468.97 o 
  -2  10  11       83.00       61.59     91.44 o 
  -1  10  11     4707.21     4357.19    576.87 o 
   0  10  11      188.43      -23.98    109.39 o 
  -8   0  12      862.77     1021.27    290.57 o 
  -6   0  12    11954.16    12186.26    709.33 o 
  -4   0  12    35812.13    36219.89    808.39 o 
  -2   0  12    12613.83    12085.54    326.84 o 
   0   0  12    37761.14    38783.18    599.75 o 
   2   0  12    13089.80    13372.50    344.34 o 
   4   0  12     1711.99     1645.92    271.34 o 
   6   0  12     1762.10     1587.45    357.97 o 
  -9   1  12       20.18      -39.59     64.77 o 
  -8   1  12     6809.74     7743.51    628.05 o 
  -7   1  12      603.61      816.12    178.46 o 
  -6   1  12      266.60      258.40    103.02 o 
  -5   1  12    20148.64    21293.28    524.06 o 
  -4   1  12      924.17      929.87    129.04 o 
  -3   1  12     1486.40     1368.53    106.55 o 
  -2   1  12     6469.87     6677.50    172.13 o 
  -1   1  12     1023.00     1016.58     74.93 o 
   0   1  12    15548.95    15538.03    258.03 o 
   1   1  12    33964.74    34420.25    398.74 o 
   2   1  12    14299.40    13877.63    280.26 o 
   3   1  12     1795.16     1478.13    134.40 o 
   4   1  12     9456.76     9495.16    335.54 o 
   5   1  12     9365.00     9297.07    451.00 o 
  -8   2  12      201.71      148.68     71.04 o 
  -7   2  12     2448.63     2519.04    339.06 o 
  -6   2  12      413.62      542.51    114.30 o 
  -5   2  12     2489.25     2552.54    156.48 o 
  -4   2  12     7156.45     6924.78    243.67 o 
  -3   2  12     2322.99     2204.31    159.87 o 
  -2   2  12       71.31       89.57     33.87 o 
  -1   2  12    12284.00    12810.70    300.08 o 
   0   2  12     1333.12     1211.16     80.94 o 
   1   2  12    32206.66    33582.19    441.73 o 
   2   2  12     2007.39     1806.54    133.45 o 
   3   2  12      596.94      451.19     81.76 o 
   4   2  12      657.06      855.53    129.86 o 
   5   2  12    16336.53    16061.17    469.23 o 
   6   2  12       44.71      -56.08    161.21 o 
  -8   3  12     1723.55     2135.96    344.76 o 
  -7   3  12     1280.36     1371.74    167.79 o 
  -6   3  12     1342.45     1298.06    131.86 o 
  -5   3  12     9747.38     9561.58    302.36 o 
  -4   3  12       49.18       41.22     46.00 o 
  -3   3  12    46073.83    45941.39    738.03 o 
  -2   3  12     2835.84     2669.90    143.22 o 
  -1   3  12    15943.60    15478.56    289.52 o 
   0   3  12      685.46      671.67     68.05 o 
   1   3  12     5662.98     5358.00    207.13 o 
   2   3  12     8426.38     8228.89    325.91 o 
   3   3  12    17911.82    17627.26    398.88 o 
   4   3  12     7182.77     7378.97    311.90 o 
   5   3  12      790.56      792.54    128.48 o 
   6   3  12       17.92      113.49     57.45 o 
  -8   4  12      132.14      173.48    113.77 o 
  -7   4  12     3783.03     3955.28    250.46 o 
  -6   4  12     1567.24     1544.99    187.19 o 
  -5   4  12     1449.35     1359.74    139.87 o 
  -4   4  12    23063.13    23248.58    461.48 o 
  -3   4  12      712.07      659.28    100.41 o 
  -2   4  12     2782.64     2336.44    164.26 o 
  -1   4  12    15078.32    15358.85    327.96 o 
   0   4  12    11685.79    11558.26    354.56 o 
   1   4  12     3598.07     3484.00    175.33 o 
   2   4  12     5982.93     5667.32    229.63 o 
   3   4  12      166.13      195.62     62.40 o 
   4   4  12     1775.27     1434.13    130.00 o 
   5   4  12     3803.92     3468.63    301.34 o 
   6   4  12      960.58      971.20    233.37 o 
  -8   5  12     5259.68     5125.57    543.07 o 
  -7   5  12       51.59      131.46     81.90 o 
  -6   5  12      377.50      480.11    113.83 o 
  -5   5  12       22.56       73.03     69.12 o 
  -4   5  12     8498.54     8704.02    346.52 o 
  -3   5  12      318.33      383.45     92.95 o 
  -2   5  12      698.50      650.96     99.66 o 
  -1   5  12     3255.44     3135.15    154.90 o 
   0   5  12    42137.75    42213.01    606.68 o 
   1   5  12      369.97      439.40     95.43 o 
   2   5  12       43.45       65.92     53.04 o 
   3   5  12      271.79      389.75     98.89 o 
   4   5  12     1017.99      834.11    141.22 o 
   5   5  12      429.36      445.63    234.24 o 
  -7   6  12      886.68      462.92    266.20 o 
  -6   6  12     3228.98     2915.51    224.39 o 
  -5   6  12     2450.39     2359.73    197.19 o 
  -4   6  12    14359.85    14423.12    634.91 o 
  -3   6  12      760.73      912.04    129.38 o 
  -2   6  12     3473.35     3232.08    208.58 o 
  -1   6  12     2703.15     2855.06    279.44 o 
   0   6  12     4923.88     4932.16    284.15 o 
   1   6  12     5262.73     4693.59    278.96 o 
   2   6  12     7176.66     7249.86    343.99 o 
   3   6  12       44.18      136.67     67.58 o 
   4   6  12     3920.70     3561.88    249.41 o 
   5   6  12     3208.20     2788.00    417.99 o 
  -6   7  12       16.04       50.45     66.52 o 
  -5   7  12     7749.43     7441.56    349.37 o 
  -4   7  12      263.70      361.27    100.49 o 
  -3   7  12    13475.75    13606.49    449.08 o 
  -2   7  12     9977.29     9489.97    476.63 o 
  -1   7  12     5346.08     5822.55    614.16 o 
   0   7  12       51.35      -82.48    157.52 o 
   1   7  12     7123.46     6686.38    338.32 o 
   2   7  12     2639.33     2756.19    228.21 o 
   3   7  12     5334.00     4997.75    300.44 o 
   4   7  12     3132.94     2741.77    400.89 o 
  -5   8  12        0.63       74.48     59.74 o 
  -4   8  12     1911.20     2211.93    210.04 o 
  -3   8  12     2836.22     2680.55    214.23 o 
  -2   8  12      264.09      319.01    143.23 o 
  -1   8  12     7609.86     7230.70    707.88 o 
   0   8  12      919.29     1130.42    240.43 o 
   1   8  12     9583.53     9623.91    533.19 o 
   2   8  12        9.24      -17.03     84.98 o 
   3   8  12      185.25       90.20     87.97 o 
  -4   9  12      122.26       71.25     65.12 o 
  -3   9  12      600.11      171.62    227.06 o 
  -2   9  12     2730.36     2636.88    414.30 o 
  -1   9  12      719.68      639.63    196.02 o 
   0   9  12     1611.65     1566.05    275.37 o 
   1   9  12     7996.37     8107.21    666.31 o 
  -7   0  13    13075.51    12827.42    785.67 o 
  -5   0  13      184.87      178.50    122.37 o 
  -3   0  13     3497.90     3641.45    248.73 o 
  -1   0  13    12936.53    13772.53    364.98 o 
   1   0  13    54391.00    55343.73    763.17 o 
   3   0  13     2732.61     2751.07    212.72 o 
   5   0  13     5961.63     6511.02    559.58 o 
  -8   1  13     1451.66     1161.47    206.30 o 
  -7   1  13      572.58      524.92    151.54 o 
  -6   1  13     2117.47     2311.11    230.64 o 
  -5   1  13     6530.87     6099.73    286.00 o 
  -4   1  13     1455.02     1675.54    252.23 o 
  -3   1  13    27386.44    27280.99    659.66 o 
  -2   1  13    10031.41     9717.65    229.55 o 
  -1   1  13      104.19      246.38     52.37 o 
   0   1  13    37733.18    39509.36    444.88 o 
   1   1  13     1000.53      967.58     85.44 o 
   2   1  13      138.84      153.44     50.94 o 
   3   1  13     4186.85     4343.34    286.34 o 
   4   1  13     2190.85     2073.20    168.13 o 
   5   1  13     5833.04     5098.39    352.33 o 
   6   1  13     8856.66     9069.30    483.78 o 
  -8   2  13     2864.01     3349.13    430.61 o 
  -7   2  13      616.55      557.19    123.41 o 
  -6   2  13      813.84      753.89    112.13 o 
  -5   2  13     1941.50     1874.55    141.20 o 
  -4   2  13    43644.97    44774.38    773.04 o 
  -3   2  13      481.21      544.75    102.54 o 
  -2   2  13    12790.79    12721.21    247.22 o 
  -1   2  13     1038.41      968.31     76.57 o 
   0   2  13     1882.15     1679.63     93.22 o 
   1   2  13     6258.65     6172.16    195.74 o 
   2   2  13     4215.76     4027.74    248.31 o 
   3   2  13      214.74      348.26    109.28 o 
   4   2  13     8065.44     7765.16    320.59 o 
   5   2  13     1030.59     1047.19    150.59 o 
  -8   3  13     7904.90     8250.72    459.40 o 
  -7   3  13       35.08       -7.81     70.64 o 
  -6   3  13      540.45      434.57    101.70 o 
  -5   3  13      125.96      200.95     66.69 o 
  -4   3  13     3484.51     3538.86    183.51 o 
  -3   3  13    13285.33    12713.07    329.47 o 
  -2   3  13      802.87      925.63    130.09 o 
  -1   3  13     4467.52     4234.14    174.35 o 
   0   3  13    10025.30    10578.03    253.02 o 
   1   3  13      438.15      449.30     83.20 o 
   2   3  13    35505.80    36358.45    585.88 o 
   3   3  13     2607.55     2860.58    171.16 o 
   4   3  13     4017.62     3922.00    237.35 o 
   5   3  13       92.29      131.13    117.15 o 
  -8   4  13     1336.73     1461.72    212.47 o 
  -7   4  13     2350.74     1996.34    187.16 o 
  -6   4  13     1538.35     1308.20    155.61 o 
  -5   4  13       53.42       79.45     56.41 o 
  -4   4  13     8589.65     8823.17    291.85 o 
  -3   4  13      253.70      261.75     72.51 o 
  -2   4  13    10378.87    10296.71    284.89 o 
  -1   4  13     1296.55     1208.15    116.29 o 
   0   4  13       68.49       94.01     50.49 o 
   1   4  13    27164.26    27589.61    506.35 o 
   2   4  13     4291.21     3958.00    199.29 o 
   3   4  13     1647.84     1524.91    137.49 o 
   4   4  13     2985.25     2758.68    207.72 o 
   5   4  13     2985.80     3059.19    262.42 o 
  -7   5  13     2251.60     2464.70    183.96 o 
  -6   5  13      808.93      866.48    126.40 o 
  -5   5  13    17165.61    17662.61    439.50 o 
  -4   5  13       21.01       -6.92     52.81 o 
  -3   5  13    11095.98    10678.79    311.32 o 
  -2   5  13       10.18       73.88     50.30 o 
  -1   5  13     9731.44    10172.69    493.87 o 
   0   5  13       71.78      135.94     78.78 o 
   1   5  13    14315.20    14858.71    377.48 o 
   2   5  13      380.57      354.26     84.52 o 
   3   5  13      303.51      274.35     76.98 o 
   4   5  13      556.62      485.84     92.80 o 
  -7   6  13     4012.64     3532.68    474.70 o 
  -6   6  13      345.68      373.73    106.61 o 
  -5   6  13     1267.57      982.74    153.47 o 
  -4   6  13     5252.01     5204.59    286.11 o 
  -3   6  13        5.76      -78.55     88.57 o 
  -2   6  13     1679.64     1576.96    129.19 o 
  -1   6  13     6457.85     6085.16    552.10 o 
   0   6  13     1218.20     1140.03    176.66 o 
   1   6  13    14261.74    14173.76    487.75 o 
   2   6  13      199.59      108.65     63.67 o 
   3   6  13     1777.66     1650.44    185.96 o 
   4   6  13      435.04      151.14    133.95 o 
  -6   7  13      956.23      916.72    179.84 o 
  -5   7  13       23.49       95.00     71.27 o 
  -4   7  13      626.72      541.43    128.90 o 
  -3   7  13     4547.04     4471.24    264.07 o 
  -2   7  13      470.44      632.47    169.77 o 
  -1   7  13       33.73        9.36     97.27 o 
   0   7  13     9883.36    10030.62    530.41 o 
   1   7  13     1428.83     1470.15    201.61 o 
   2   7  13    13042.50    14734.19    917.16 o 
  -5   8  13       92.21      113.90     74.60 o 
  -4   8  13     9774.21    10486.05    506.36 o 
  -3   8  13       38.45       85.89    116.73 o 
  -2   8  13     6558.99     6123.17    436.73 o 
  -1   8  13       71.80      156.80    133.24 o 
   0   8  13        4.39      -58.35     95.56 o 
   1   8  13      991.05     1276.79    250.59 o 
   2   8  13     2990.74     3044.96    449.84 o 
  -2   9  13       44.14       -1.70     80.23 o 
  -1   9  13      139.39      336.38    164.74 o 
   0   9  13     9427.17    10094.60    578.39 o 
  -6   0  14     1733.14     2040.59    325.92 o 
  -4   0  14    20703.20    20451.49    634.45 o 
  -2   0  14    13965.88    14311.30    391.76 o 
   0   0  14     1528.47     1529.69    144.26 o 
   2   0  14       51.21      269.98     96.05 o 
   4   0  14     2880.73     2701.95    363.21 o 
  -7   1  14     5249.23     6021.30    582.99 o 
  -6   1  14     1777.40     1654.16    213.91 o 
  -5   1  14     5715.59     5662.90    358.48 o 
  -4   1  14     6625.51     6692.72    325.98 o 
  -3   1  14     2337.71     2040.41    157.58 o 
  -2   1  14     2607.27     2488.03    124.54 o 
  -1   1  14    11987.77    12216.47    253.95 o 
   0   1  14     7864.85     8157.90    205.78 o 
   1   1  14     3698.72     3778.76    159.09 o 
   2   1  14    29760.62    30594.96    660.24 o 
   3   1  14     3046.83     3294.05    232.45 o 
   4   1  14      316.97      322.90    113.86 o 
   5   1  14    11648.84    11781.44    541.51 o 
  -8   2  14      503.77      151.85    333.40 o 
  -7   2  14     1777.38     2042.48    230.46 o 
  -6   2  14      695.69      569.10    132.45 o 
  -5   2  14     4023.32     3954.23    529.97 o 
  -4   2  14     1664.92     1894.00    170.57 o 
  -3   2  14     6659.48     6600.32    285.58 o 
  -2   2  14      971.76     1022.87     97.35 o 
  -1   2  14      114.15      150.02     44.11 o 
   0   2  14     1354.04     1466.74    118.35 o 
   1   2  14    34977.41    34615.88    565.32 o 
   2   2  14        6.13       10.96     50.46 o 
   3   2  14    13772.31    13731.38    425.97 o 
   4   2  14     1640.21     1581.44    162.98 o 
   5   2  14      152.74      203.09    179.28 o 
  -8   3  14      880.08      768.57    295.52 o 
  -7   3  14     4462.50     4465.89    271.76 o 
  -6   3  14      752.92      937.39    130.29 o 
  -5   3  14     1302.69     1250.62    140.79 o 
  -4   3  14     3346.45     3209.90    182.44 o 
  -3   3  14    33630.15    35157.32    683.35 o 
  -2   3  14        4.47       -3.56     45.07 o 
  -1   3  14     1583.66     1711.82    128.07 o 
   0   3  14      232.95      234.39     69.89 o 
   1   3  14     4398.13     4360.02    204.41 o 
   2   3  14    12442.28    12541.19    349.75 o 
   3   3  14     4066.41     3887.01    234.68 o 
   4   3  14     1086.77     1315.93    233.85 o 
   5   3  14     4938.08     4233.54    263.44 o 
  -7   4  14     2165.76     2017.99    227.78 o 
  -6   4  14      692.59      848.95    124.70 o 
  -5   4  14     1662.56     1687.78    147.03 o 
  -4   4  14    15037.76    14847.84    385.91 o 
  -3   4  14     2656.02     2346.51    149.82 o 
  -2   4  14     4829.82     4567.87    242.78 o 
  -1   4  14       26.26       61.61     78.39 o 
   0   4  14      192.07      149.46     81.18 o 
   1   4  14    12892.21    12200.18    371.12 o 
   2   4  14       79.83       96.45     73.36 o 
   3   4  14     3343.17     3268.16    190.89 o 
   4   4  14     1415.24     1267.26    174.97 o 
  -7   5  14        1.88      116.40     66.18 o 
  -6   5  14     6828.72     6764.08    289.94 o 
  -5   5  14        0.09      -33.03     57.27 o 
  -4   5  14     1262.43     1105.19    127.99 o 
  -3   5  14       51.19      173.66     57.18 o 
  -2   5  14    15533.81    15643.34    372.35 o 
  -1   5  14     1091.82     1015.53    206.44 o 
   0   5  14    28745.08    29765.91    696.63 o 
   1   5  14        8.50       33.46     89.54 o 
   2   5  14     9761.67    10007.47    328.87 o 
   3   5  14      187.54      187.00     77.75 o 
   4   5  14     7501.17     7063.87    591.82 o 
  -6   6  14      603.16      374.84    147.13 o 
  -5   6  14       26.97       47.86     57.68 o 
  -4   6  14     6018.72     5835.14    327.03 o 
  -3   6  14     1801.64     1901.87    145.25 o 
  -2   6  14     5043.28     4970.12    374.04 o 
  -1   6  14       10.03      105.46    101.82 o 
   0   6  14     2876.58     3038.49    236.44 o 
   1   6  14     8327.76     7430.93    367.87 o 
   2   6  14       11.52      -64.01     65.21 o 
   3   6  14      646.14      191.54    169.18 o 
  -5   7  14      558.81      386.33    292.95 o 
  -4   7  14     4734.69     4790.55    344.53 o 
  -3   7  14    14003.55    14417.92    656.20 o 
  -2   7  14     1998.08     2539.86    416.24 o 
  -1   7  14     1978.43     1977.92    275.58 o 
   0   7  14      324.97      387.71    245.12 o 
   1   7  14     1783.92     1376.96    606.58 o 
  -4   8  14     2091.55     2339.61    416.43 o 
  -3   8  14      979.92      205.61    492.86 o 
  -2   8  14       95.62      -74.41     97.61 o 
  -1   8  14      202.99      266.84    141.26 o 
   0   8  14      257.01      183.91    131.97 o 
  -7   0  15       78.74       77.11    151.69 o 
  -5   0  15     1777.40     1703.99    294.84 o 
  -3   0  15    24672.83    26048.25   1201.71 o 
  -1   0  15     7480.28     7822.06    296.97 o 
   1   0  15    21178.49    22274.46    627.89 o 
   3   0  15    12563.73    12111.49    725.45 o 
   5   0  15     4473.12     4303.00    476.64 o 
  -8   1  15       40.76       90.46     75.94 o 
  -7   1  15     8929.04     9308.43    498.67 o 
  -6   1  15     1618.11     1571.10    230.91 o 
  -5   1  15      144.36      174.56     79.91 o 
  -4   1  15      280.92      238.77     84.38 o 
  -3   1  15    15350.55    14568.50    522.51 o 
  -2   1  15    19886.13    20355.01    342.32 o 
  -1   1  15     2075.93     1966.75    112.47 o 
   0   1  15     9718.36     9835.86    236.20 o 
   1   1  15     9951.95     9673.53    257.48 o 
   2   1  15     1455.28     1446.52    156.17 o 
   3   1  15      593.73      753.29    129.14 o 
   4   1  15     8036.05     7384.69    421.50 o 
   5   1  15     1690.84     1730.63    237.61 o 
  -7   2  15        2.14       61.00     82.28 o 
  -6   2  15     8307.53     8528.54    379.63 o 
  -5   2  15      505.84      407.63    100.76 o 
  -4   2  15     5154.68     4963.85    266.90 o 
  -3   2  15     1675.86     1476.97    155.01 o 
  -2   2  15     6374.06     5977.79    209.76 o 
  -1   2  15      316.30      390.48     67.00 o 
   0   2  15     3492.09     3599.49    161.13 o 
   1   2  15      197.51      262.35     70.20 o 
   2   2  15    11550.98    11035.88    382.21 o 
   3   2  15     3911.08     3477.49    226.53 o 
   4   2  15      329.40      341.84     97.54 o 
  -7   3  15      386.51      256.14     93.03 o 
  -6   3  15      128.22      112.28     76.56 o 
  -5   3  15      196.92      339.42    106.51 o 
  -4   3  15    17597.81    17141.50    501.48 o 
  -3   3  15     5205.47     5337.95    270.30 o 
  -2   3  15     4958.38     5329.39    261.63 o 
  -1   3  15     2963.96     2749.72    165.04 o 
   0   3  15       32.50       59.25     56.21 o 
   1   3  15     4630.60     4732.92    218.99 o 
   2   3  15    35411.47    36530.64    626.27 o 
   3   3  15      152.03      271.51     94.55 o 
   4   3  15     1973.35     1521.01    171.34 o 
  -7   4  15       96.75       24.81     61.23 o 
  -6   4  15     1818.50     1837.41    158.14 o 
  -5   4  15     1081.90     1002.28    135.46 o 
  -4   4  15       87.30      157.25     67.95 o 
  -3   4  15    13944.88    13376.58    432.11 o 
  -2   4  15     2457.26     2515.40    195.47 o 
  -1   4  15     1669.34     1788.01    192.44 o 
   0   4  15     4527.22     4128.54    260.82 o 
   1   4  15     8655.51     8765.14    300.44 o 
   2   4  15     2041.29     1782.32    158.19 o 
   3   4  15     8714.12     8735.29    365.41 o 
   4   4  15       71.66       71.56     75.15 o 
  -6   5  15      695.80      764.35    137.76 o 
  -5   5  15      410.52      527.49    101.01 o 
  -4   5  15       81.84       19.67     56.47 o 
  -3   5  15     2372.04     2330.47    178.92 o 
  -2   5  15       42.71      120.58     98.29 o 
  -1   5  15    14891.26    14692.14    608.44 o 
   0   5  15      183.18      296.05    106.70 o 
   1   5  15      908.21      754.05    151.46 o 
   2   5  15       13.12      135.50     71.70 o 
   3   5  15     7712.13     8448.70    323.29 o 
  -6   6  15      769.24      501.94    170.34 o 
  -5   6  15     4026.88     3425.63    350.41 o 
  -4   6  15     1446.60     1637.19    148.16 o 
  -3   6  15     5946.14     5750.64    248.89 o 
  -2   6  15     2104.53     2264.22    721.67 o 
  -1   6  15     1532.08     1749.15    273.19 o 
   0   6  15      427.82      337.87    105.70 o 
   1   6  15     3872.49     3785.05    271.15 o 
   2   6  15      713.73      543.10    131.75 o 
  -5   7  15     1838.86     2425.73    198.23 o 
  -4   7  15     5665.27     5771.78    297.25 o 
  -3   7  15     2672.81     2959.29    307.68 o 
  -2   7  15     4564.90     4210.60    367.16 o 
  -1   7  15      157.06      101.04    114.05 o 
   0   7  15      134.30      -24.54     87.68 o 
   1   7  15     7171.83     7963.41    486.72 o 
  -2   8  15     4003.61     3913.34    388.37 o 
  -1   8  15      116.93      100.25    126.12 o 
  -6   0  16     7963.95     7454.40    624.84 o 
  -4   0  16      113.63      223.62     98.67 o 
  -2   0  16     1709.51     1669.62    155.11 o 
   0   0  16     5377.11     5433.42    258.21 o 
   2   0  16    16715.26    17682.63    864.14 o 
   4   0  16     5251.45     5586.48    533.94 o 
  -7   1  16     7851.38     8729.07    497.84 o 
  -6   1  16     1246.28     1562.42    233.96 o 
  -5   1  16       96.55      138.97     82.17 o 
  -4   1  16     7366.39     7367.84    330.52 o 
  -3   1  16      789.83      732.72    107.02 o 
  -2   1  16    17916.71    18686.39    378.30 o 
  -1   1  16     5766.99     5798.74    186.55 o 
   0   1  16     1999.11     1934.43    124.97 o 
   1   1  16       86.46      156.45     71.21 o 
   2   1  16     6652.47     6825.60    301.98 o 
   3   1  16    14360.00    14975.21    589.11 o 
   4   1  16     2106.50     2010.66    239.04 o 
  -7   2  16      742.98      464.07    167.53 o 
  -6   2  16     1113.07     1061.45    174.13 o 
  -5   2  16      165.05      145.00     79.26 o 
  -4   2  16       50.38       82.24     69.10 o 
  -3   2  16    26584.96    26522.91    615.37 o 
  -2   2  16      728.08      691.14     93.19 o 
  -1   2  16    11579.91    11981.12    328.27 o 
   0   2  16      261.47      401.19     83.43 o 
   1   2  16      916.86     1164.56    124.77 o 
   2   2  16     3973.83     3963.65    239.19 o 
   3   2  16     9469.13     9890.25    385.97 o 
   4   2  16       15.27       90.59    103.14 o 
  -6   3  16      972.60     1222.94    184.51 o 
  -5   3  16     6514.64     6253.20    363.52 o 
  -4   3  16     2240.01     2480.99    202.53 o 
  -3   3  16     3305.41     3332.31    224.05 o 
  -2   3  16      293.96      252.69    121.68 o 
  -1   3  16      104.25      159.72     83.26 o 
   0   3  16     1362.99     1631.55    189.99 o 
   1   3  16    20542.08    21005.93    771.44 o 
   2   3  16     4363.91     4606.75    265.50 o 
   3   3  16     4954.27     4664.24    269.94 o 
  -6   4  16     5058.16     5343.13    298.86 o 
  -5   4  16      427.61      321.93    151.51 o 
  -4   4  16       49.36      153.68     83.38 o 
  -3   4  16     7889.69     8005.37    344.75 o 
  -2   4  16     1078.36     1034.50    204.46 o 
  -1   4  16     4327.12     4140.42    290.29 o 
   0   4  16     1019.67      812.19    149.86 o 
   1   4  16      340.30      482.94    155.22 o 
   2   4  16    12294.13    12342.67    378.15 o 
   3   4  16     1004.17      752.07    139.03 o 
  -6   5  16        5.71      -70.03     70.03 o 
  -5   5  16      222.91      114.99     74.03 o 
  -4   5  16     1638.96     1494.79    143.80 o 
  -3   5  16      611.80      759.99    134.69 o 
  -2   5  16    32369.42    34833.52    984.47 o 
  -1   5  16     1052.78      865.61    260.27 o 
   0   5  16      328.31      486.40    133.78 o 
   1   5  16      105.74       81.31     87.35 o 
   2   5  16      354.88      460.65    107.78 o 
  -5   6  16       33.36       72.02     62.36 o 
  -4   6  16      599.60      467.73    106.55 o 
  -3   6  16     5374.49     5049.10    961.06 o 
  -2   6  16     1782.17     2080.02    386.13 o 
  -1   6  16     3131.00     3511.70    468.87 o 
   0   6  16     3859.67     3595.47    324.99 o 
   1   6  16     1553.20     1724.75    275.76 o 
  -3   7  16      633.16      967.99    222.89 o 
  -2   7  16       40.57       98.76    120.12 o 
  -1   7  16      260.32      114.31     74.38 o 
   0   7  16     3888.57     4146.64    552.59 o 
  -7   0  17     3761.69     4042.15    475.09 o 
  -5   0  17     1680.38     2063.12    330.19 o 
  -3   0  17    17628.45    18104.96    810.72 o 
  -1   0  17    26097.90    28639.89    610.89 o 
   1   0  17      103.02      148.01     76.24 o 
   3   0  17       52.16      199.09    140.04 o 
  -7   1  17     2948.82     3386.48    312.35 o 
  -6   1  17      622.88      482.54    150.13 o 
  -5   1  17     4360.13     4152.85    270.37 o 
  -4   1  17      243.87      327.31     95.58 o 
  -3   1  17      885.05      643.14    111.26 o 
  -2   1  17    23836.19    25079.53    519.22 o 
  -1   1  17     2383.20     2490.02    173.26 o 
   0   1  17       64.52       88.75     54.88 o 
   1   1  17     6256.23     6427.73    335.57 o 
   2   1  17     1354.05     1500.96    195.42 o 
   3   1  17     9132.31     9332.85    481.61 o 
  -6   2  17     6460.48     6238.77    413.47 o 
  -5   2  17       37.67      187.55     86.19 o 
  -4   2  17     1531.97     1411.30    177.36 o 
  -3   2  17     2070.10     2239.73    188.51 o 
  -2   2  17      802.18      875.69    115.52 o 
  -1   2  17     1268.89     1349.59    134.87 o 
   0   2  17       52.70        2.76     58.45 o 
   1   2  17     1100.51      951.88    147.66 o 
   2   2  17    17675.75    18475.28    527.94 o 
   3   2  17      821.81      924.66    192.57 o 
  -6   3  17     6052.19     6711.98    433.08 o 
  -5   3  17      829.03     1072.18    166.69 o 
  -4   3  17     3145.12     3086.58    230.98 o 
  -3   3  17     1034.66      996.13    235.84 o 
  -2   3  17    14867.21    14672.12    598.12 o 
  -1   3  17     2609.91     2651.67    215.76 o 
   0   3  17    14369.42    13802.77    477.04 o 
   1   3  17     3052.12     2701.67    278.46 o 
   2   3  17     1100.68     1317.64    179.39 o 
   3   3  17       79.46       48.54    113.44 o 
  -6   4  17     2132.25     2405.02    218.78 o 
  -5   4  17     1218.57     1369.29    236.06 o 
  -4   4  17     2046.29     2053.58    194.20 o 
  -3   4  17     8887.92     9577.13    388.88 o 
  -2   4  17      755.94      734.14    203.55 o 
  -1   4  17     9372.36     9286.28    406.90 o 
   0   4  17     1744.22     1769.88    204.92 o 
   1   4  17      246.72      128.44     84.11 o 
   2   4  17     2360.44     1821.79    244.47 o 
  -5   5  17     1573.22     1247.62    157.54 o 
  -4   5  17       13.74       -9.48     67.44 o 
  -3   5  17     5197.83     5254.54    551.42 o 
  -2   5  17        2.51       38.56     87.83 o 
  -1   5  17      254.64      320.55    134.12 o 
   0   5  17      155.90      136.41     89.48 o 
   1   5  17      894.43      716.52    150.05 o 
  -4   6  17       25.69      171.25     72.74 o 
  -3   6  17     5488.38     5311.06    586.00 o 
  -2   6  17      769.41      214.88    285.23 o 
   0   6  17       96.44      -30.53     69.66 o 
  -6   0  18     2678.09     3464.31    463.82 o 
  -4   0  18     2196.04     2119.57    291.15 o 
  -2   0  18    13943.15    14341.88    556.45 o 
   0   0  18      845.71     1281.75    201.32 o 
   2   0  18     3529.61     3522.39    424.98 o 
  -6   1  18     7482.96     8173.78    479.39 o 
  -5   1  18       33.69       94.58     81.29 o 
  -4   1  18       84.26      176.61     87.12 o 
  -3   1  18     4715.95     4777.38    236.47 o 
  -2   1  18     5545.05     6127.80    230.95 o 
  -1   1  18      525.17      624.55    107.21 o 
   0   1  18     8632.90     8697.04    525.62 o 
   1   1  18      795.35     1042.10    152.19 o 
   2   1  18      719.41      691.98    219.68 o 
  -6   2  18      157.51       30.57     66.06 o 
  -5   2  18     8396.82     8775.17    479.59 o 
  -4   2  18     1251.01     1494.53    225.82 o 
  -3   2  18     3769.12     4126.79    460.41 o 
  -2   2  18      454.10      356.60     95.72 o 
  -1   2  18    10372.36    10654.94    586.72 o 
   0   2  18      995.73     1132.74    182.07 o 
   1   2  18     3630.26     3351.39    233.77 o 
   2   2  18     2247.42     2569.65    239.67 o 
  -5   3  18     3755.10     3735.49    380.89 o 
  -4   3  18      546.35      311.94    109.17 o 
  -3   3  18     1813.43     1597.14    167.69 o 
  -2   3  18       59.00      -17.85     84.61 o 
  -1   3  18    14296.77    15713.06    543.77 o 
   0   3  18     2432.50     2739.37    222.55 o 
   1   3  18     2961.65     2803.13    328.64 o 
   2   3  18      601.67      937.16    151.34 o 
  -5   4  18     1996.09     1894.89    244.23 o 
  -4   4  18     1157.74     1104.70    209.03 o 
  -3   4  18       50.59      -18.54    101.00 o 
  -2   4  18     3827.32     3655.75    385.26 o 
  -1   4  18     5900.29     6149.57    358.87 o 
   0   4  18     2117.91     2617.82    225.74 o 
   1   4  18      779.23      676.44    155.22 o 
  -4   5  18     1820.48     2132.08    330.39 o 
  -3   5  18      802.45     1093.52    335.44 o 
  -1   5  18      174.93      156.39    138.00 o 
   0   5  18     2426.10     2102.00    293.49 o 
  -5   0  19    10182.61    10698.84    763.52 o 
  -3   0  19      504.83      467.52    158.24 o 
  -1   0  19     6777.98     7657.18    583.08 o 
   1   0  19     1050.63      839.86    283.58 o 
  -5   1  19       47.58       12.98     78.52 o 
  -4   1  19     4370.68     4862.46    358.81 o 
  -3   1  19     1529.50     1250.35    151.74 o 
  -2   1  19     4671.27     5136.50    284.69 o 
  -1   1  19    12468.12    13503.14    625.27 o 
   0   1  19      109.83      318.13    120.08 o 
   1   1  19      418.25      276.75    135.48 o 
  -5   2  19     1416.77     1274.64    226.69 o 
  -4   2  19      157.55      149.68     76.08 o 
  -3   2  19        2.76       79.52     72.02 o 
  -2   2  19     8358.75     8589.69    526.16 o 
  -1   2  19       12.76       57.51    108.31 o 
   0   2  19    12180.79    12623.06    561.48 o 
   1   2  19     2124.99     2329.70    251.77 o 
  -4   3  19     2323.25     2030.40    246.88 o 
  -3   3  19      264.81      294.29    248.32 o 
  -2   3  19      239.79      361.38    132.87 o 
  -1   3  19     4102.22     4366.31    282.78 o 
   0   3  19     6453.83     6812.41    356.95 o 
  -3   4  19       65.37       64.86    116.34 o 
  -2   4  19     4958.18     4784.50    567.16 o 
  -1   4  19     1368.02     1394.31    270.34 o 
  -2   0  20    11622.38    11741.48    760.22 o 
  -3   1  20     1472.54     1683.94    157.20 o 
  -2   1  20      194.48      185.05     93.88 o 
  -1   1  20     1819.37     1882.49    298.53 o 
  -2   2  20      185.69      392.93    221.04 o 
                                                 
